# Supplementary material for: Structure and evolution of the squamate major histocompatibility complex as revealed by two Anolis lizard genomes
Source: Front Genet. 2022 Nov 8;13:979746. doi: 10.3389/fgene.2022.979746 (PMC9679377; doi:10.3389/fgene.2022.979746)
Supplement: Supplementary file 2 [file DataSheet2.xlsx]

## Sheet: SuppTab1
Supplementary Table 1. Candidate mammalian MHC genes used for designing overlapping oligo ("overgo") probes and the results of BLAST searches against Genbank and BLAT searches against the UCSC AnoCar2.0 assembly. For each gene, the gene ID and name, the taxa with hits on Genbank, and the number of hits for each taxon are reported. Sequences resulting from the BLAST queries were used to perform th…
Query Gene	Taxa	BLAST	BLAT
		Number of Hits	Number of Hits	Number Hits Accepted
BING1: Bridging Integrator 1	Danio rerio	1	0	0
	Mus musculus	1	0	0
	Homo sapiens	1	0	0
BLEC1: C-Type Lectin-Like Receptor 1	Gallus gallus	3	1	1
BRD2: Bromodomain Containing 2	Mus musculus	4	0	0
	Homo sapiens	5	1	1
	Callithrix jacchus	1	0	0
	Bos taurus	1	0	0
	Canis lupus	1	0	0
	Rattus norvegicus	1	0	0
	Cavia porcellus	1	0	0
	Loxodonta africana	1	0	0
	Sus scrofa	2	0	0
	Pan troglodytes	2	0	0
	Xenopus tropicalis	1	0	0
	Ginglymostoma cirratum	1	0	0
	Gallus gallus	1	0	0
	Ixodes scapularis	1	0	0
	Oncorhynchus mykiss	2	0	0
	Salmo salar	1	0	0
BTN3: Butyrophylin Like 9	Homo sapiens	3	0	0
	Coturnix japonica	2	0	0
	Mus musculus	3	1	1
	Meleagris gallopavo	1	0	0
COL11A2: Collagen Type XI Alpha 2 Chain	Homo sapiens	6	0	0
	Bos taurus	1	0	0
	Mus musculus	1	0	0
	Callithrix jacchus	1	0	0
	Danio rerio	1	0	0
	Rattus norvegicus	1	0	0
DAXX: Death Domain Associated Protein	Homo sapiens	9	0	0
	Mus musculus	2	0	0
	Rattus norvegicus	1	0	0
	Canis lupus	1	0	0
	Bos taurus	2	0	0
	Xenopus laevis	1	0	0
	Acyrthosiphon pisum	1	0	0
	Danio rerio	2	0	0
	Bombyx mori	1	0	0
	Ovis aries	1	0	0
	Xenopus tropicalis	1	0	0
	Tribolium castaneum	1	0	0
	Macaca fascicularis	1	0	0
DMA: Major Histocompatibility Complex, Class II, DM Alpha	Homo sapiens	4	2	2
	Bos taurus	1	0	0
	Mus musculus	3	0	0
DMB: Major Histocompatibility Complex, Class II, DM Beta	Homo sapiens	2	0	0
	Gorilla gorilla	1	0	0
	Bos taurus	2	0	0
	Pan troglodytes	1	0	0
	Pongo pygmaeus	1	0	0
	Sus scrofa	1	0	0
FLOT1: Flotillin 1	Mus musculus	1	0	0
	Sus scrofa	1	1	1
	Homo sapiens	1	0	0
	Rattus norvegicus	1	0	0
	Macaca mulatta	1	0	0
	Bos taurus	1	0	0
	Pongo abelii	1	0	0
	Pan troglodytes	1	0	0
	Xenopus laevis	1	0	0
	Danio rerio	1	0	0
	Xenopus tropicalis	1	0	0
	Mus musculus	1	0	0
	Danio rerio	1	0	0
LMP2: Latent Membrane Protein 2	Marmota monax	1	1	1
	Oncorhynchus mykiss	2	0	0
	Salmo salar	2	0	0
	Melanogrammus aeglefinus	1	0	0
	Mus terricolo	1	0	0
	Oryzias latipes	1	0	0
	Mus spretus	1	0	0
	Mus musculus	1	0	0
	Mus spicilegus	1	0	0
LMP7: Latent Membrane Protein 7	Psetta maxima	1	1	1
	Paralichthys olivaceus	1	0	0
	Sus scrofa	2	0	0
	Mus musculus	3	0	0
	Homo sapiens	3	0	0
	Salmo salar	1	0	0
	Danio rerio	2	0	0
	Ginglymostoma cirratum	1	0	0
	Polypterus senegalus	1	0	0
	Oncorhynchus mykiss	1	0	0
MHC class II: Major Histocompatibility Complex (HLA2)	Amblyrhynchus cristatus	7	9	4
	Sphenodon punctatus	2	0	0
	Podarcis erhardii	1	0	0
	Alligator sinensis	1	0	0
	Gallus gallus	10	0	0
	Homo sapiens	16	0	0
MHC class I: Major Histocompatibility Complex (HLA1)	Amblyrhynchus cristatus	9	44	9
	Cyclura carinata	2	0	0
	Cyclura rileyi	1	0	0
	Ctenosaura clarki	1	0	0
	Ctenosaura defensor	1	0	0
	Conolophus subcristatus	5	0	0
	Iguana iguana	3	0	0
	Ameiva ameiva	2	0	0
	Sphenodon punctatus	8	0	0
	Nerodia sipedon	1	0	0
	Gallus gallus	2	0	0
	Ambystoma mexicanum	1	0	0
	Homo sapiens	7	0	0
NOTCH4: Notch Receptor 4	Mus musculus	2	0	0
	Homo sapiens	5	0	0
	Callithrix jacchus	1	0	0
	Rattus norvegicus	1	0	0
	Canis lupus familiaris	1	0	0
	Bos taurus	1	0	0
	Sus scrofa	2	0	0
	Equus caballus	1	0	0
	Monodelphis domestica	1	0	0
	Pan troglodytes	1	0	0
	Ailuropoda melanoleuca	2	0	0
	Oryctolagus cuniculus	1	0	0
RING1: Ring Finger Protein 1	Homo sapiens	2	1	1
	Mus musculus	2	0	0
	Rattus norvegicus	1	0	0
	Bombyx mori	1	0	0
	Gallus gallus	1	0	0
RING3: Bromodomain Containing 3	Xenopus laevis	1	0	0
	Myxine glutinosa	1	0	0
	Homo sapiens	2	0	0
	Danio rerio	1	0	0
	Chlamydomonas reinhardtii	1	0	0
	Sus scrofa	1	0	0
	Gallus gallus	1	0	0
	Mus musculus	1	0	0
RXRB: Retinoid X Receptor Beta	Homo sapiens	3	1	1
	Rattus norvegicus	1	0	1
	Mus musculus	2	0	0
	Canis lupus	1	0	0
	Bos taurus	1	0	0
	Oncorhynchus mykiss	1	0	0
	Sus scrofa	3	0	0
	Pan troglodytes	1	0	0
	Nomascus leucogenys	1	0	0
	Xenopus laevis	1	0	0
	Xenopus tropicalis	1	0	0
TAP1: Transporter 1, ATP Binding Cassette	Mus musculus	2	5	1
	Homo sapiens	1	0	0
	Rattus norvegicus	1	0	0
	Gallus gallus	1	0	0
TAP2: Transporter 2, ATP Binding Cassette	Gallus gallus	3	7	1
	Xenopus laevis	1	0	0
	Callithrix jacchus	1	0	0
	Rattus norvegicus	1	0	0
	Mus musculus	1	0	0
	Homo sapiens	1	0	0
	Canis lupus	1	0	0
TNXB: Tenascin XB	Homo sapiens	2	5	1
	Mus musculus	1	0	0
	Gallus gallus	1	0	0
	Bos taurus	1	0	0
	Rattus norvegicus	1	0	0
	Sus scrofa	1	0	0
	Ovis aries	1	0	0
TSBP: Testes Expressed Basic Protein	Mus musculus	1	0	0
	Homo sapiens	1	0	0
	Coturnix japonica	2	0	0
	Bos taurus	1	0	0
	Canis lupus	1	0	0
	Ovis aries	1	0	0
TUBB: Tubulin Beta Class I	Mus musculus	1	0	0
	Bos taurus	1	7	1
	Homo sapiens	3	0	0
	Gallus gallus	1	0	0
	Alligator mississippiensis	1	0	0
	Xenopus laevis	2	0	0
	Xenopus tropicalis	1	0	0
WDR46: WD Repeat Domain 46	Homo sapiens	1	0	0
	Mus musculus	1	0	0
	Callithrix jacchus	1	0	0
	Strongylocentrotus purpuratus	1	0	0
	Canis lupus familiaris	1	0	0
	Danio rerio	1	0	0
	Cricetulus griseus	1	0	0
	Bos taurus	1	0	0
	Sus scrofa	1	0	0
	Oreochromis niloticus	1	0	0
	Loxodonta africana	1	0	0
	Rattus norvegicus	1	0	0
	Xenopus laevis	1	0	0
	Equus caballus	1	0	0
	Pan troglodytes	1	0	0
ZBTB: Zinc Finger And BTB Domain	Homo sapiens	3	0	0
	Macaca mulatta	1	0	0
	Mus musculus	2	0	0
	Callithrix jacchus	2	0	0
	Equus caballus	1	0	0
	Rattus norvegicus	1	0	0
	Bos taurus	1	0	0
	Pan troglodytes	1	0	0
	Culter alburnus	1	0	0
	Pongo abelii	1	0	0
	Macaca mulatta	1	0	0
	Rattus norvegicus	1	0	0

## Sheet: SuppTab2
Supplementary Table 2. Overgo probes used in screening A. carolinensis genomic library CHORI-318.
Probe	Gene/Family	Associated AccNo	Forward (5’-3’)	Reverse (5’-3’)
1	Class I	XM_003218095.1	ATGTACGGCTGTGAGCTGAGGAAC	CTCCTTTGCTCCAATCGTTCCTCA
2	Class II	XM_003230078.1	TGGTCAAGCACAACCTGGAGTTCT	TTGCTGTGCGCCATGAAGAACTCC
3	Class I	XM_003229776.1	GGCTGACTTAGCAACTATCCAGTA	CAGGTAGGCCTTCCTGTACTGGAT
4	Class II	XM_003229011.1	CTCCCAAATGAAGACAACACCTTC	GGTAGGAGAACTTGGAGAAGGTGT
5	TNXB	XM_003218058.1	AGACGCTGAAGGCAAACTGAAGTC	CCCATTCAAAGGCAGTGACTTCAG
6	TAP2	XM_003229647.1	CTTTATCAAGGTAGTCGGGCTCTA	ACTGAGCATGAACCCGTAGAGCCC
7	TNXB	XM_003218058.1	CTTTGACAACTTCCAGGTCCAGTA	CCCGTTGGCATCTTTGTACTGGAC
8	TAP2	XM_003229647.1	GATGAGGCAGGATGTGGCTTTCTT	TGTTTTCACCTCCTGGAAGAAAGC
9	FLOT1	XM_003228332.1	TGAACAAGATCACGATGGTGTCGA	ACGTCTCCAGCCCCACTCGACACC
10	LMP2	XM_003230696.1	AGCCCTTTGCCATTGGGGGATCAG	TAAATATAGGTGCTCCCTGATCCC
11	LMP7	XM_003229646.1	AACAAGGAACGGATCAGCGTCTCA	ACAGCTTGGAGGCTGCTGAGACGC
12	BTN3	XM_003217965.1	TGTGGCACAACCTCCCTGACCATC	ACATCAAATCTCCAAGGATGGTCA
13	Class II	XM_003227744.1	CCCAGCCAAGATCAAAATCAGGTG	CTTCCCGTTTCTCAACCACCTGAT
14	Class II	XM_003229011.1	GGCATCATCGTGGGCACCATCCTC	TCATGGCCTTGAAGAAGAGGATGG
15	Class II	XM_003229106.1	CAGACAACGCCTTCCGCAAGTTCT	ATAAAGGGAAGGTAGGAGAACTTG
16	Class II	XM_003230078.1	GACGAGCTTCCTCCCAAATGCAGA	TTTGTGGAAGGTGTTGTCTGCATT
21	BLEC1	XM_003217937.1	AGGGAAAGACTGCATTGCCAGTTT	GTGCCTTTGCCCTTCTAAACTGGC
22	RING3	XM_003229744.1	CACAGATGACATTGTGCTGATGGC	CTTCTCCAAGGTTTGGGCCATCAG
23	RXRB	XM_003229998.1	TCCCAGAGACTGGGTTCAGTTCTT	GGCCTTTAGGATTGGAAAGAACTG
24	RING1	XM_003217792.1	AAAGACTCGCTCTTCCTCTACGTC	GGTCACTGTGGATGAAGACGTAGA
28	Class I	XM_003229648.1	AGACGGGAGCAAAGGAGGGTATTA	ATCGTAGGCATACTGGTAATACCC
29	Class I	XM_003218096.1	TGTCCTCTTGAGCGTTGGAATCAT	AGGGAGAAGAAGGAGCATGATTCC
30	Class I	XM_003230097.1	GAGCAAAAGAGGGTATTACCAGTA	CCTCCCATCGTAGGCATACTGGTA
31	Class I	XM_003229775.1	ATTGAGTGGCTGCAGAGATACCTG	TCTCCTTCCCGTACTCCAGGTATC
32	Class II	DMA	ATGGGCAAACCCAACACTCTGGTC	CATTGCTGGCAGCACAGACCAGAG
33	Class II	DMB	ATCTACTCCTGCCGCGTGAACCAC	GCTCCTGGAGGCTGGGGTGGTTCA

## Sheet: SuppTab3
Supplementary Table 3. Candidate MHC genes used to localize MHC homology using BLAST.
Gene ID	MHC Class	Classical/Extended	Origin Organism
1110038B12Rik	III	NA	Mus musculus
1C7	III	NA	Homo sapiens
2210409B01Rik	III	NA	Mus musculus
2310014H01Rik	I	Classical	Mus musculus
2310061I04Rik	I	Classical	Mus musculus
3110080J08Rik	I	Classical	Mus musculus
3.8-1.1	I	Classical	Homo sapiens
3.8-1.2	I	Classical	Homo sapiens
3.8-1.3	I	Classical	Homo sapiens
3.8-1.4	I	Classical	Homo sapiens
3.8-1.5	I	Classical	Homo sapiens
ABC50	I	Classical	Homo sapiens
ABCF1	I	Classical	Homo sapiens
AGER	III	NA	Homo sapiens
AGPAT1	III	NA	Homo sapiens
AIF1	III	NA	Homo sapiens
ApoM	III	NA	Homo sapiens
APOM	III	NA	Homo sapiens
ATP6G	III	NA	Homo sapiens
ATP6V1G2	III	NA	Homo sapiens
B30.2-L	II	Classical	Homo sapiens
B3GALT4	II	Extended	Homo sapiens
Bat1a	III	NA	Mus musculus
BAT1	III	NA	Homo sapiens
BAT2	III	NA	Homo sapiens
BAT3	III	NA	Homo sapiens
BAT4	III	NA	Homo sapiens
BAT5	III	NA	Homo sapiens
BAT8	III	NA	Homo sapiens
Bat9	III	NA	Mus musculus
BF	III	NA	Homo sapiens
BING1	II	Extended	Homo sapiens
BING3	II	Extended	Homo sapiens
BING4	II	Extended	Homo sapiens
BING5	II	Extended	Homo sapiens
BRD2	II	Classical	Homo sapiens
BTL-II	II	Classical	Homo sapiens
BTN1A1	I	Extended	Homo sapiens
BTN2A1	I	Extended	Homo sapiens
BTN2A2	I	Extended	Homo sapiens
BTN2A3	I	Extended	Homo sapiens
BTN3A1	I	Extended	Homo sapiens
BTN3A2	I	Extended	Homo sapiens
BTN3A3	I	Extended	Homo sapiens
BTNL2	III	NA	Homo sapiens
Btnl5	III	NA	Mus musculus
Btnl7	III	NA	Mus musculus
C2	III	NA	Homo sapiens
C4A	III	NA	Homo sapiens
C4B	III	NA	Homo sapiens
C4	III	NA	Gallus gallus
C6orf10	III	NA	Homo sapiens
C6orf11	II	Extended	Homo sapiens
C6orf12	I	Classical	Homo sapiens
C6orf134	I	Classical	Homo sapiens
C6orf136	I	Classical	Homo sapiens
C6orf15	I	Classical	Homo sapiens
C6orf18	I	Classical	Homo sapiens
C6orf205	I	Classical	Homo sapiens
C6orf21	III	NA	Homo sapiens
C6orf25	III	NA	Homo sapiens
C6orf27	III	NA	Homo sapiens
C6orf29	III	NA	Homo sapiens
C6orf31	III	NA	Homo sapiens
C6orf47	III	NA	Homo sapiens
C6orf48	III	NA	Homo sapiens
CAT56	I	Classical	Homo sapiens
CAT75X	I	Classical	Homo sapiens
CDSN	I	Classical	Homo sapiens
CLIC1	III	NA	Homo sapiens
COL11A2	II	Classical	Homo sapiens
COL11A2	II	Extended	Homo sapiens
COX3-L	II	Classical	Homo sapiens
CREBL1	III	NA	Homo sapiens
CSK2B	III	NA	Homo sapiens
CSNK2B	III	NA	Homo sapiens
CYP21A2	III	NA	Homo sapiens
D6S2723E	II	Extended	Homo sapiens
DAXX	II	Extended	Homo sapiens
DBP2	I	Classical	Homo sapiens
DDAH2	III	NA	Homo sapiens
DDAH	III	NA	Homo sapiens
DDR1	I	Classical	Homo sapiens
DDR	I	Classical	Homo sapiens
DHFRP	I	Classical	Homo sapiens
DHX16	I	Classical	Homo sapiens
DOM3L	III	NA	Homo sapiens
DOM3Z	III	NA	Homo sapiens
DPCR1	I	Classical	Homo sapiens
EGFL8	III	NA	Homo sapiens
FB19	I	Classical	Homo sapiens
FKBPL	III	NA	Homo sapiens
FLOT1	I	Classical	Homo sapiens
FLOT	I	Classical	Homo sapiens
FLOTILLIN	I	Classical	Homo sapiens
G10	III	NA	Homo sapiens
G16	III	NA	Homo sapiens
G18	III	NA	Homo sapiens
G4	III	NA	Homo sapiens
G5b	III	NA	Homo sapiens
G5c	III	NA	Homo sapiens
G6b	III	NA	Homo sapiens
G6c	III	NA	Homo sapiens
G6d	III	NA	Homo sapiens
G6e	III	NA	Homo sapiens
G6f	III	NA	Homo sapiens
G6f	III	NA	Mus musculus
G7c	III	NA	Homo sapiens
G8	III	NA	Homo sapiens
G9a	III	NA	Homo sapiens
GABBR1	I	Extended	Homo sapiens
GLN-tRNA	II	Classical	Homo sapiens
GM315	III	NA	Mus musculus
Gm316	III	NA	Mus musculus
GNL1	I	Classical	Homo sapiens
GPSM3	III	NA	Homo sapiens
GT257	I	Classical	Homo sapiens
Gtf2h4	I	Classical	Mus musculus
H2-Aa	II	Classical	Mus musculus
H2-Ab1	II	Classical	Mus musculus
H2-D	I	Classical	Mus musculus
H2-Dma	II	Classical	Mus musculus
H2-Dmb1	II	Classical	Mus musculus
H2-Dmb2	II	Classical	Mus musculus
H2-Ea	II	Classical	Mus musculus
H2-Eb1	II	Classical	Mus musculus
H2-K2	I	Classical	Mus musculus
H2-Ke2	II	Extended	Mus musculus
H2-K	I	Classical	Mus musculus
H2-L	I	Classical	Mus musculus
H2-M10.1	I	Classical	Mus musculus
H2-M10.2	I	Classical	Mus musculus
H2-M10.3	I	Classical	Mus musculus
H2-M10.5	I	Classical	Mus musculus
H2-M10.7	I	Classical	Mus musculus
H2-M10.8	I	Classical	Mus musculus
H2-M1	I	Classical	Mus musculus
H2-M2	I	Classical	Mus musculus
H2-M3	I	Classical	Mus musculus
H2-M4	I	Classical	Mus musculus
H2-M5	I	Classical	Mus musculus
H2-M6	I	Classical	Mus musculus
H2-M7.2	I	Classical	Mus musculus
H2-M7	I	Classical	Mus musculus
H2-M8	I	Classical	Mus musculus
H2-M9	I	Classical	Mus musculus
H2-Oa	II	Classical	Mus musculus
H2-Ob	II	Classical	Mus musculus
H2-Pa	II	Classical	Mus musculus
H2-Q10	I	Classical	Mus musculus
H2-Q1	I	Classical	Mus musculus
H2-Q2	I	Classical	Mus musculus
H2-Q3	I	Classical	Mus musculus
H2-Q4	I	Classical	Mus musculus
H2-Q6.2	I	Classical	Mus musculus
H2-Q6	I	Classical	Mus musculus
H2-Q7	I	Classical	Mus musculus
H2-Q9	I	Classical	Mus musculus
H2-Qe1	I	Classical	Mus musculus
H2-Qo1	I	Classical	Mus musculus
H2-T22	I	Classical	Mus musculus
H2-T23	I	Classical	Mus musculus
H2-T24	I	Classical	Mus musculus
H2-Tw1	I	Classical	Mus musculus
H2-Tw2	I	Classical	Mus musculus
H2-Tw3	I	Classical	Mus musculus
H2-Tw4	I	Classical	Mus musculus
H2-Tw5	I	Classical	Mus musculus
HCG2P4	I	Classical	Homo sapiens
HCG9P1	I	Classical	Homo sapiens
HCGII-1	I	Classical	Homo sapiens
HCGII-2	I	Classical	Homo sapiens
HCGII-3	I	Classical	Homo sapiens
HCGII-4	I	Classical	Homo sapiens
HCGII-5	I	Classical	Homo sapiens
HCGII-6	I	Classical	Homo sapiens
HCGII-7	I	Classical	Homo sapiens
HCGII-8	I	Classical	Homo sapiens
HCGI	I	Classical	Homo sapiens
HCGIV-10	I	Classical	Homo sapiens
HCGIV-11	I	Classical	Homo sapiens
HCGIV-1	I	Classical	Homo sapiens
HCGIV-2	I	Classical	Homo sapiens
HCGIV-3	I	Classical	Homo sapiens
HCGIV-4	I	Classical	Homo sapiens
HCGIV-5	I	Classical	Homo sapiens
HCGIV-6	I	Classical	Homo sapiens
HCGIV-7	I	Classical	Homo sapiens
HCGIV-8	I	Classical	Homo sapiens
HCGIV-9	I	Classical	Homo sapiens
HCGIX-1	I	Classical	Homo sapiens
HCGIX-2	I	Classical	Homo sapiens
HCGIX-3	I	Classical	Homo sapiens
HCGIX-4	I	Classical	Homo sapiens
HCGIX-5	I	Classical	Homo sapiens
HCGV	I	Classical	Homo sapiens
HCGVIII-1	I	Classical	Homo sapiens
HCGVIII-2	I	Classical	Homo sapiens
HCGVII	I	Classical	Homo sapiens
HCP5	I	Classical	Homo sapiens
Hcr	I	Classical	Mus musculus
HKE2	II	Extended	Homo sapiens
HLA-16	I	Classical	Homo sapiens
HLA-17	I	Classical	Homo sapiens
HLA-21	I	Classical	Homo sapiens
HLA-30	I	Classical	Homo sapiens
HLA-54	I	Classical	Homo sapiens
HLA-59	I	Classical	Homo sapiens
HLA-70	I	Classical	Homo sapiens
HLA-75	I	Classical	Homo sapiens
HLA-80	I	Classical	Homo sapiens
HLA-90	I	Classical	Homo sapiens
HLA-92	I	Classical	Homo sapiens
HLA-A	I	Classical	Homo sapiens
HLA-B	I	Classical	Homo sapiens
HLA-C	I	Classical	Homo sapiens
HLA-DMA	II	Classical	Homo sapiens
HLA-DMB	II	Classical	Homo sapiens
HLA-DOA	II	Classical	Homo sapiens
HLA-DOB	II	Classical	Homo sapiens
HLA-DPA1	II	Classical	Homo sapiens
HLA-DPA2	II	Classical	Homo sapiens
HLA-DPA3	II	Classical	Homo sapiens
HLA-DPB1	II	Classical	Homo sapiens
HLA-DPB2	II	Classical	Homo sapiens
HLA-DQA1	II	Classical	Homo sapiens
HLA-DQA2	II	Classical	Homo sapiens
HLA-DQB1	II	Classical	Homo sapiens
HLA-DQB2	II	Classical	Homo sapiens
HLA-DQB3	II	Classical	Homo sapiens
HLA-DRA	II	Classical	Homo sapiens
HLA-DRB1	II	Classical	Homo sapiens
HLA-DRB2	II	Classical	Homo sapiens
HLA-DRB3	II	Classical	Homo sapiens
HLA-DRB9	II	Classical	Homo sapiens
HLA-E	I	Classical	Homo sapiens
HLA-F	I	Classical	Homo sapiens
HLA-G	I	Classical	Homo sapiens
HLA-L	I	Classical	Homo sapiens
HLA-N	I	Classical	Homo sapiens
HLA-X	I	Classical	Homo sapiens
HLA-Z1	II	Classical	Homo sapiens
HNRPA1	II	Classical	Homo sapiens
HSACM2L	II	Extended	Homo sapiens
HSD17B8	II	Extended	Homo sapiens
HSET	II	Extended	Homo sapiens
HSP70	III	NA	Gallus gallus
Hsp70	III	NA	Mus musculus
HSPA1A	III	NA	Homo sapiens
HSPA1B	III	NA	Homo sapiens
HSPA1L	III	NA	Homo sapiens
HSR1	I	Classical	Homo sapiens
HTEX4	I	Classical	Homo sapiens
IER3	I	Classical	Homo sapiens
IPP2	II	Classical	Homo sapiens
KIAA0170	I	Classical	Homo sapiens
KIAA1949	I	Classical	Homo sapiens
KIAAOO55-hom	I	Classical	Homo sapiens
KIFC1	II	Extended	Homo sapiens
Lirf	I	Classical	Mus musculus
LMP2	I	Classical	Gallus gallus
LMP2	II	Classical	Homo sapiens
LMP7	I	Classical	Gallus gallus
LMP7	II	Classical	Homo sapiens
LOC240089	I	Classical	Mus musculus
LOC381091	II	Classical	Mus musculus
LOC381093	III	NA	Mus musculus
LOC383234	II	Classical	Mus musculus
LOC383239	I	Classical	Mus musculus
LOC399704	I	Classical	Homo sapiens
LPAAT	III	NA	Homo sapiens
LSM2	III	NA	Homo sapiens
LST1	III	NA	Homo sapiens
LTA	III	NA	Homo sapiens
LTB	III	NA	Homo sapiens
LY6G5B	III	NA	Homo sapiens
LY6G5C	III	NA	Homo sapiens
Ly6g6b	III	NA	Mus musculus
LY6G6C	III	NA	Homo sapiens
LY6G6D	III	NA	Homo sapiens
LY6G6E	III	NA	Homo sapiens
LYPLA2P1	II	Extended	Homo sapiens
MAS1L	I	Extended	Homo sapiens
MDC1	I	Classical	Homo sapiens
MICA	I	Classical	Homo sapiens
MICB	I	Classical	Homo sapiens
MICC	I	Classical	Homo sapiens
MICD	I	Classical	Homo sapiens
MICE	I	Classical	Homo sapiens
MICF	I	Classical	Homo sapiens
MICG	I	Classical	Homo sapiens
MOG	I	Classical	Homo sapiens
MRPS18B	I	Classical	Homo sapiens
MSH5	III	NA	Homo sapiens
NCR3	III	NA	Homo sapiens
NEU1	III	NA	Homo sapiens
NEU	III	NA	Homo sapiens
NFKBIL1	III	NA	Homo sapiens
NG22	III	NA	Homo sapiens
NG23	III	NA	Homo sapiens
Ng23	III	NA	Mus musculus
NG36	III	NA	Homo sapiens
NG3	III	NA	Homo sapiens
NG5	III	NA	Homo sapiens
NOB1	I	Classical	Homo sapiens
NOB2	I	Classical	Homo sapiens
NOB3	I	Classical	Homo sapiens
NOB4	I	Classical	Homo sapiens
NOB5	I	Classical	Homo sapiens
NOTCH4	III	NA	Homo sapiens
NRM	I	Classical	Homo sapiens
OK	I	Classical	Homo sapiens
OR11A1	I	Extended	Homo sapiens
OR12D1P	I	Extended	Homo sapiens
OR12D2	I	Extended	Homo sapiens
OR12D3	I	Extended	Homo sapiens
OR2H1	I	Extended	Homo sapiens
OR2H3	I	Extended	Homo sapiens
OR2H5P	I	Extended	Homo sapiens
Orf31	III	NA	Mus musculus
OTF3	I	Classical	Homo sapiens
P450-C21B	III	NA	Homo sapiens
P5-10	I	Classical	Homo sapiens
P5-11	I	Classical	Homo sapiens
P5-12	I	Classical	Homo sapiens
P5-13	I	Classical	Homo sapiens
P5-14	I	Classical	Homo sapiens
P5-15	I	Classical	Homo sapiens
P5-1	I	Classical	Homo sapiens
P5-2	I	Classical	Homo sapiens
P5-3	I	Classical	Homo sapiens
P5-4	I	Classical	Homo sapiens
P5-5	I	Classical	Homo sapiens
P5-6	I	Classical	Homo sapiens
P5-7	I	Classical	Homo sapiens
P5-8	I	Classical	Homo sapiens
P5-9	I	Classical	Homo sapiens
PBX2	III	NA	Homo sapiens
PG8	I	Classical	Homo sapiens
POU5F1	I	Classical	Homo sapiens
PPIP9	I	Classical	Homo sapiens
PPP1R10	I	Classical	Homo sapiens
PPP1R11	I	Classical	Homo sapiens
PPP1R2P1	II	Classical	Homo sapiens
PPT2	III	NA	Homo sapiens
PRG1	I	Classical	Homo sapiens
PROA-hom	I	Classical	Homo sapiens
PRR3	I	Classical	Homo sapiens
PSMB8	II	Classical	Homo sapiens
PSMB9	II	Classical	Homo sapiens
PSOR1C2	I	Classical	Homo sapiens
PSORS1C1	I	Classical	Homo sapiens
RAB2L	II	Extended	Homo sapiens
RAGE	III	NA	Homo sapiens
RANP1	I	Classical	Homo sapiens
RDBP	III	NA	Homo sapiens
RD	III	NA	Homo sapiens
RFB30	I	Classical	Homo sapiens
RGL2	II	Extended	Homo sapiens
Rgl2	II	Extended	Mus musculus
RING13	II	Classical	Homo sapiens
RING14	II	Classical	Homo sapiens
RING1	II	Extended	Homo sapiens
RING2	II	Extended	Homo sapiens
RING3	I	Classical	Gallus gallus
RING3	II	Classical	Homo sapiens
RING5	II	Extended	Homo sapiens
RING8	II	Classical	Homo sapiens
RING9	II	Classical	Homo sapiens
RNF39	I	Classical	Homo sapiens
RNF5	III	NA	Homo sapiens
rPL12-L	II	Extended	Homo sapiens
RPL32-L	II	Classical	Homo sapiens
RPL32P1	II	Classical	Homo sapiens
rPL35A-L	II	Extended	Homo sapiens
RPL3-hom	I	Classical	Homo sapiens
RPL7A	I	Classical	Homo sapiens
RPL7B	I	Classical	Homo sapiens
RPP21	I	Classical	Homo sapiens
RPS18	II	Extended	Homo sapiens
RSP18	II	Extended	Homo sapiens
RXRB	II	Extended	Homo sapiens
SC1	I	Classical	Homo sapiens
S	I	Classical	Homo sapiens
SKI2W	III	NA	Homo sapiens
SKIV2L	III	NA	Homo sapiens
SLC39A7	II	Extended	Homo sapiens
Slp	III	NA	Mus musculus
snRNP	III	NA	Homo sapiens
Stg	I	Classical	Mus musculus
STK19	III	NA	Homo sapiens
SW-ci.5	I	Classical	Homo sapiens
TAP1	II	Classical	Homo sapiens
TAP2	II	Classical	Homo sapiens
TAPBP	II	Extended	Homo sapiens
TAT-SF1-L	II	Extended	Homo sapiens
TC4	I	Classical	Homo sapiens
TCF19	I	Classical	Homo sapiens
Tctex4	I	Classical	Mus musculus
TFIH	I	Classical	Homo sapiens
TNFa	III	NA	Homo sapiens
TNF	III	NA	Homo sapiens
TNXB	III	NA	Homo sapiens
TRIM10	I	Classical	Homo sapiens
TRIM15	I	Classical	Homo sapiens
TRIM26	I	Classical	Homo sapiens
TRIM31	I	Classical	Homo sapiens
TRIM39	I	Classical	Homo sapiens
TRIM40	I	Classical	Homo sapiens
TSBP	II	Classical	Homo sapiens
TUBB	I	Classical	Homo sapiens
Tubb	I	Classical	Mus musculus
UBD	I	Extended	Homo sapiens
Val-TRS	III	NA	Homo sapiens
VARS2	III	NA	Homo sapiens
VARS2L	I	Classical	Homo sapiens
VSP52	II	Extended	Homo sapiens
ZBTB12	III	NA	Homo sapiens
Zfp57	I	Classical	Mus musculus
ZNF173	I	Classical	Homo sapiens
ZNF297	II	Extended	Homo sapiens
ZNFB7	I	Classical	Homo sapiens
ZNF-L	II	Extended	Homo sapiens
ZNRD1	I	Classical	Homo sapiens

## Sheet: SuppTab4
Supplementary Table 4. BLAT results of contigs that had a significant alignment in the A. carolinensis genome. Query = the contig used to search the BLAT genome; Score = score of the alignment; Start = number of the first base pair of the query sequence that successfully aligned; End = number of the last base pair of the query sequence that successfully aligned; Qsize = number of base pairs total…
Query	Score	Start	End	Qsize	Identity	Chro	Strand	Start	End	Span
73F21_1	17868	1	19038	22172	0.994	Un_GL344142	-	1	18165	18165
73F21_1	5401	7252	20703	22172	0.957	Un_GL343676	-	121422	264750	143329
73F21_1	4658	6003	20983	22172	0.953	Un_GL343775	+	114407	164123	49717
73F21_1	4355	12372	20983	22172	0.954	Un_GL344424	-	17104	34282	17179
73F21_1	4241	12554	20983	22172	0.956	Un_GL343786	+	218	88127	87910
73F21_2	20323	2399	22813	22813	0.999	Un_AAWZ02036018	-	11855	32286	20432
73F21_3	5991	1	6062	14501	0.997	Un_GL344142	-	56566	62654	6089
73F21_3	2006	58	2339	14501	0.975	Un_AAWZ02036018	+	7564	9921	2358
73F21_3	1822	707	14501	14501	0.86	Un_GL343775	+	12486	109327	96842
73F21_4	1711	1417	6991	8962	0.997	Un_AAWZ02040109	-	1582	7161	5580
73F21_4	722	1	3957	8962	0.972	2	-	26709448	26869131	159684
73F21_4	685	1	3957	8962	0.965	Un_GL343344	+	816069	836846	20778
73F21_5	587	1	4616	8987	0.935	1	-	160972147	161429552	457406
73F21_6	410	6206	6708	6929	1	Un_GL344142	+	47634	48136	503
73F21_contig00004	737	3	5611	9878	0.958	Un_GL343786	-	27752	28998	1247
73F21_contig00004	727	2	5611	9878	0.949	Un_AAWZ02037486	-	8201	9447	1247
73F21_contig00004	723	2	5611	9878	0.952	Un_GL344390	+	29588	30823	1236
73F21_contig00004	723	2	5611	9878	0.946	Un_GL344037	+	36784	38022	1239
73F21_contig00005	5169	2627	7957	7959	0.988	Un_GL344142	-	23854	31351	7498
73F21_contig00011	2840	1	4790	4813	0.995	Un_GL344037	+	44123	50273	6151
73F21_contig00011	2836	5	4789	4813	0.99	Un_GL344424	+	10646	15427	4782
73F21_contig00011	2830	1	4790	4813	0.992	Un_GL343786	-	71228	95139	23912
73F21_contig00012	4225	1	4390	4390	0.983	Un_GL344390	+	34901	39277	4377
73F21_contig00013	3007	4	3014	3014	1	Un_GL344142	-	18299	21309	3011
73F21_contig000114/15	1084	401	1985	2538	0.991	Un_GL344142	-	21851	23433	1583
73F21_contig00022	217	2	655	663	0.987	Un_GL344390	-	28956	29611	656
73F21_contig00022	217	2	655	663	0.964	Un_GL344037	-	36158	36807	650
73F21_contig00022	213	2	655	663	0.982	Un_GL343786	+	28976	29632	657
73F21_contig00022	211	2	655	663	0.978	Un_AAWZ02037486	+	9424	10079	656
73F21_contig00023	384	1	436	512	0.985	Un_AAWZ02038724	+	9926	10357	432
73F21_contig00023	383	1	436	512	0.975	Un_GL343786	+	70744	71160	417
73F21_contig00023	383	1	436	512	0.98	Un_GL343775	+	165291	165715	425
73F21_contig00023	381	1	436	512	0.995	Un_GL344424	-	15494	15935	442
73F21_contig00023	379	1	436	512	0.993	Un_AAWZ02039641	+	7396	7840	445
73F21_contig00025	22	12	34	363	1	2	-	29869245	29869271	27
107B15_contig00001	9874	7392	34848	42415	0.996	Un_AAWZ02036018	-	7458	26702	19245
107B15_contig00001	3743	35452	40293	42415	0.998	Un_GL343809	+	2021	6862	4842
107B15_contig00001	2537	27382	34738	42415	0.973	Un_GL344142	+	48650	62572	13923
118B8_contig00001	35257	2	35970	35970	0.997	Un_GL344036	+	27881	63728	35848
118B8_contig00002	7030	18491	31532	32429	0.974	Un_GL344134	-	36005	81760	45756
118B8_contig00002	5118	11025	19023	32429	0.983	Un_GL344036	-	83525	91516	7992
118B8_contig00002	4428	13157	25377	32429	0.914	2	+	199513243	199568027	54785
118B8_contig00002	3905	19836	25384	32429	0.965	Un_AAWZ02039899	+	1275	6622	5348
118B8_contig00002	1388	18707	25377	32429	0.898	Un_GL344125	+	5122	16328	11207
118B8_contig00003	9584	993	18014	29099	0.975	Un_GL344036	+	64956	83841	18886
118B8_contig00003	7195	8607	29093	29099	0.951	Un_GL344134	+	43849	57422	13574
118B8_contig00003	2583	14745	27333	29099	0.911	2	-	199572414	199607852	35439
118B8_contig00003	2468	16887	20718	29099	0.935	Un_GL344125	-	827	48092	47266
118B8_contig00004	12068	1	12735	12735	0.982	Un_GL344036	+	5184	20148	14965
118B8_contig00005	5123	9	8073	9684	0.98	Un_AAWZ02038253	+	6379	11556	5178
134P17_contig00001	17558	538	29107	29107	0.978	Un_GL343520	-	313690	343219	29530
134P17_contig00001	3490	2223	13589	29107	0.939	Un_GL344764	-	965	22517	21553
134P17_contig00002	19757	1	20829	20829	0.993	Un_GL343520	+	356382	377196	20815
134P17_contig00003	14270	37	16805	16807	0.983	Un_GL343520	+	284876	301452	16577
134P17_contig00004	13920	50	15947	16346	0.985	Un_GL343520	+	259628	280129	20502
134P17_contig00004	4390	380	12593	16346	0.905	Un_GL343964	-	130	14904	14775
134P17_contig00004	4316	380	12624	16346	0.898	Un_GL343676	+	3255	12681	9427
134P17_contig00004	4142	380	12624	16346	0.894	Un_GL344084	-	58309	68948	10640
134P17_contig00005	3988	1	4066	16295	0.992	Un_AAWZ02035787	-	13951	18005	4055
134P17_contig00005	1991	8885	15278	16295	0.979	Un_GL343520	+	351067	355267	4201
134P17_contig00006	7748	1	8699	9061	0.992	Un_GL343520	-	305123	313661	8539
134P17_contig00007	4718	1	5582	5582	0.99	Un_GL343520	-	255063	259598	4536
134P17_contig00010	3146	1	3332	3379	0.981	Un_GL343520	+	301700	305029	3330
134P17_contig00011	2038	4	2059	2059	0.996	Un_GL343520	-	253626	253899	274
134P17_contig00012	1890	9	1968	1968	0.987	Un_GL343520	+	250036	251958	1923
134P17_contig00013	1022	87	1159	1159	0.987	Un_GL343520	+	280968	284671	1107
134P17_contig00016	788	1	830	972	0.983	Un_GL343520	-	280644	280973	1273
134P17_contig00018	20	191	210	585	1	Un_GL343319	+	98673	98692	20
415L2_1	7816	1	13693	13693	0.974	Un_GL343676	+	49801	269549	219749
415L2_2	13363	1	13596	13596	0.994	Un_GL343676	+	245494	259758	14265
415L2_contig00001	13489	1	15739	22930	0.991	Un_GL343775	+	73465	89612	16148
415L2_contig00001	5540	4859	18805	22930	0.979	Un_AAWZ02037913	-	1493	10834	9342
415L2_contig00002	13495	70	14113	14113	0.996	Un_GL343775	+	41846	60136	18291
415L2_contig00002	1932	7913	14113	14113	0.993	Un_AAWZ02037743	+	1	10905	10905
415L2_contig00003	10583	289	10949	10949	0.997	Un_GL343775	+	28661	39306	10646
415L2_contig00006	2369	3752	8446	8446	0.988	Un_GL343775	-	60848	65528	4681
415L2_contig00006	1784	5065	8446	8446	0.98	Un_AAWZ02037743	-	11411	14769	3359
415L2_contig00007	5821	6	6090	6090	0.997	Un_GL343775	+	21513	27608	6096
415L2_contig00009	3871	1	4064	4064	0.986	Un_GL343775	+	66561	71695	5135
415L2_contig00011	1789	1	2911	3870	0.993	Un_GL343676	-	242361	245299	2939
415L2_contig00012	62	1	62	3416	1	Un_GL343775	-	71697	71758	62
415L2_contig00013	2754	6	2801	2801	0.995	Un_GL343775	+	19022	21522	2501
415L2_contig00014	1136	1	1149	1151	0.993	Un_GL343775	+	40012	40812	801
415L2_contig00015	867	16	891	891	0.996	Un_GL343775	+	40857	41542	686
415L2_contig00022	210	1	210	210	1	Un_GL343775	-	73035	73244	210
415L2_contig00023	194	1	194	194	1	Un_GL343775	-	73581	73774	194

## Sheet: SuppTab5
Supplementary Table 5. BAC clones from genomic library CHORI-318 identified with hybridizations.
Probe(s)	Gene	Membranes screened	BACs hit
1	Class I	1-4	46D6, 28F3, 38J19, 2N13, 38J11, 14E15, 30M9, 18I23,24I21, 6G20, 42J13, 24E17, 36F13, 36F8, 36D6, 31D6, 17K6, 5L3, 11B15, 17H5, 41H2, 39F20, 39F9, 82J14, 68M20, 94C14, 73L22, 91J10, 78K11, 87M11, 63O4, 75J8, 87G16, 75F4, 118K20, 106G6, 118B8, 128F24, 128J15, 140M8, 110D7, 114H7, 138H6, 126D20, 99D16, 127A23
2	Class II	5-9	none
3	Class I	1-4	33M24, 43G15, 93G13, 107B21, 128O17, 118P18, 168N9, 153G9
4	Class II	5-9	200P23, 194N6, 193P5, 209L16, 207J21, 277I24, 249E16, 289N23, 320C8, 320A8, 312N6, 370C17, 368F10, 383D6, 398L16, 415L2, 405H15
5,7	TNXB	6-9	289P16, 292E8, 413D12, 271B7, 382G12, 359N13
6,8	TAP2	1-5	16N9, 46O6, 12I23, 24I21, 21B14, 82E17, 68B14, 51N23, 81L23, 118B8, 161I19, 149E3, 173D3, 177J8, 183J6
9	FLOT1	4-6	none
10,12	LMP2, BTN3	6-9	244I17, 258O1, 279P2, 423H16
11	LMP7	1-3	51N23, 81L23, 118B8, 255C4
12	BTN3	5-9	none
13-16	Class II	1-5	16P21, 40O13, 10G8, 38L11, 19A20, 73F21, 55A18, 72H18, 87K3, 134P17, 132B11, 107B15, 154J10, 173O2, 173E15, 165N1, 200P23, 230P5, 194N6, 193P5, 209L16, 207J21
21	BLEC1	1-3,6	105K18, 286G20, 250I9, 286A14, 276N5
22	RING3	1-3,6	none
23	RXRB	4,5,7-9	none
24	RING1	1-3,6	37M14, 23N2, 97J13
28-31	Class I	1-9	93C14, 91J10, 78K11, 51N23, 57L23, 81L23, 87M11, 63O4, 75J87, 93G15, 87G16, 93G13, 75F4, 46O6, 2N13, 28F3, 22E2, 38J19, 38J11, 14E15, 30N189, 18I23, 24I21, 6G20, 6E20, 42J13, 18K6, 24I6, 36F8, 36F13, 36D6, 31D6, 33M24, 47M17, 17K6, 41H2, 11B5, 39F20, 39F9, 118K20, 106J21, 106G6, 118B8, 128F24, 128O17, 128J15, 110D7, 140D5, 114H7, 138H6, 126D20, 127A23, 107B15, 99D16, 166P22, 178K19, 154D1, 151C22…
32	Class II	1-4	2G8, 43P23, 30N10, 86H14, 121O22
33	Class II	5-9	193L4, 230C5, 270G10, 342I22, 430N1

## Sheet: SuppTab6
Supplementary Table 6. The results of a BLAST search of BAC end sequences (BESs) against the green anole reference genome.
MHC Class	Chromosome/scaffold	Start position	End position	BAC ID	Strand
classI	chr1	50152111	50152186	191F14F	+
classI	chr1	50286745	50287140	191F14R	-
classI	chr1	203569862	203570206	393M12R	-
classI	chr1	203569863	203570207	305O9R	-
classI	chr1	203569863	203570228	36F8R	-
classI	chr1	203569863	203570228	419C21F	-
classI	chr1	203569863	203570228	87M11F	-
classI	chr2	144646879	144647219	43G15F	+
classI	chr2	144738606	144739085	43G15R	-
classI	chr2	161095795	161096553	165A5F	+
classI	chr2	161216247	161217043	165A5R	-
classI	chr2	199391409	199392169	154D1R	+
classI	chr2	199395091	199395767	24I6F	+
classI	chr2	199403274	199403844	18K6R	+
classI	chr2	199405576	199405948	388O9F	+
classI	chr2	199449713	199450018	224B7R	+
classI	chr2	199493907	199494700	33M24R	+
classI	chr2	199496935	199497726	128O17R	+
classI	chr2	199497311	199497831	226O15R	+
classI	chr2	199534774	199535213	388O9R	-
classI	chr2	199534828	199535167	24I6R	-
classI	chr2	199534939	199535232	329A4F	-
classI	chr2	199535366	199536010	235N15F	+
classI	chr2	199535586	199536012	93G13R	+
classI	chr2	199535586	199536186	93G15R	+
classI	chr2	199542709	199543406	430E21F	+
classI	chr2	199563182	199563558	205G17F	-
classI	chr3	6989128	6989319	347E8F	+
classI	chr3	55269402	55270130	195L22R	+
classI	chr3	55415728	55416145	195L22F	-
classI	chr3	99593417	99593839	216E23R	-
classI	chr3	198119998	198120911	303B18F	+
classI	chr4	88403259	88404025	322H18R	-
classI	chr5	10450583	10451411	324E20R	-
classI	chr5	88651559	88652115	149E3R	-
classI	chr5	91583425	91584185	229A22R	-
classI	chr5	124222390	124222490	39F9F	-
classI	chr6	20645667	20646267	93C14R	+
classI	chr6	20784453	20785031	93C14F	-
classI	AAWZ02037434	6727	7674	197A3F	-
classI	AAWZ02037820	6841	7297	93G15F	+
classI	AAWZ02038573	5107	5516	302E9R	+
classI	AAWZ02038988	1804	2688	309L4F	+
classI	AAWZ02038988	1868	2557	127A23F	+
classI	AAWZ02039034	2568	2862	216F3F	-
classI	AAWZ02039034	2863	3359	305D22R	+
classI	AAWZ02039096	7697	8501	429B13F	-
classI	AAWZ02039096	7733	8495	278K10F	-
classI	AAWZ02039096	7992	8530	126D20F	-
classI	AAWZ02039096	8826	9347	208G20F	-
classI	AAWZ02039289	4559	5194	28F3F	-
classI	AAWZ02039494	2827	3507	31D6F	+
classI	AAWZ02039800	629	922	118P18R	+
classI	AAWZ02039800	640	1351	57L23F	+
classI	AAWZ02039899	3103	3789	197A3R	-
classI	AAWZ02040138	4860	4969	178K19F	-
classI	AAWZ02040644	3232	3874	258M1F	-
classI	AAWZ02040644	3326	3912	17H5R	-
classI	AAWZ02040855	3112	3598	75F4F	-
classI	AAWZ02041145	1678	2135	173D3R	+
classI	AAWZ02041145	1806	2207	46O6R	+
classI	AAWZ02041371	1607	2390	299O24R	-
classI	AAWZ02041580	4898	5282	42J13R	-
classI	GL343196	1716557	1717250	305D22F	-
classI	GL343222	2287228	2287901	183O12F	-
classI	GL343223	999104	999443	138H6R	+
classI	GL343224	946227	946447	415M11F	-
classI	GL343248	460008	460310	73L22R	-
classI	GL343248	460008	460345	335J3R	-
classI	GL343248	460008	460364	36D6R	-
classI	GL343351	1162379	1162870	31D6R	-
classI	GL343351	1162643	1162875	195D14R	-
classI	GL343388	904932	905199	11B5F	-
classI	GL343465	684554	685270	30M9F	+
classI	GL343489	239799	240318	381K2F	+
classI	GL343489	364239	364940	381K2R	-
classI	GL343619	417838	418124	252O5F	+
classI	GL343619	428093	428354	291C8F	+
classI	GL343619	429158	429906	99D16F	+
classI	GL343748	214848	215166	299O24F	-
classI	GL343809	8319	8997	107B15R	-
classI	GL343965	631	1204	82J14R	-
classI	GL343965	1275	1365	114H7F	+
classI	GL343965	5070	5771	150F3F	-
classI	GL343965	5812	6572	305L2F	+
classI	GL343965	11000	11356	344D16F	-
classI	GL343965	34946	35715	229A22F	+
classI	GL343965	50187	51085	22E2R	+
classI	GL343965	66796	67299	377P23R	+
classI	GL343965	69795	70639	301B5R	+
classI	GL343965	75314	75817	28F3R	-
classI	GL343965	75392	75691	302E9F	-
classI	GL343965	75828	76483	128F24R	+
classI	GL343965	78016	78817	39F9R	+
classI	GL343965	79714	80500	303B18R	+
classI	GL343965	85687	86645	319P19F	-
classI	GL343965	86267	86520	63O4F	-
classI	GL343965	91183	91929	211P23F	-
classI	GL343965	91351	91929	305O9F	-
classI	GL343965	91356	91811	383P8F	-
classI	GL343965	91516	91954	249F9R	-
classI	GL343965	101673	102619	429B13R	+
classI	GL343965	101675	102629	99D16R	+
classI	GL343965	101695	102360	195D14F	+
classI	GL343965	101746	102614	150F3R	+
classI	GL343965	101805	102352	293K14F	+
classI	GL343965	101862	102425	110D7R	+
classI	GL344035	5782	6476	211P23R	-
classI	GL344035	30161	30992	87M11R	+
classI	GL344035	46459	47275	24E17R	+
classI	GL344035	83841	84078	126D20R	-
classI	GL344035	84364	84563	5L3R	+
classI	GL344035	98843	99594	376A11F	-
classI	GL344036	5171	5858	118B8R	+
classI	GL344036	69795	70598	258M1R	+
classI	GL344036	69795	70626	216F3R	+
classI	GL344036	69804	70582	47M17F	+
classI	GL344036	70032	70429	248P14F	+
classI	GL344125	25815	26125	118P18F	+
classI	GL344125	27371	27866	224B7F	-
classI	GL344125	55181	55826	227C13F	-
classI	GL344127	45338	46081	376G1F	-
classI	GL344127	45352	46108	94C14F	-
classI	GL344134	5087	5932	219L1F	+
classI	GL344134	15979	16761	6E20F	+
classI	GL344164	12092	12923	305L2R	-
classI	GL344164	12242	12834	260L2F	+
classI	GL344164	12243	12780	155C4R	+
classI	GL344164	12258	12801	206G10R	+
classI	GL344164	12278	12757	106G6F	+
classI	GL344164	12569	12956	47M17R	-
classI	GL344164	12570	12968	193F16F	-
classI	GL344164	12580	12890	216E23F	-
classI	GL344164	12729	12996	260L2R	-
classI	GL344164	12943	13400	36F13R	+
classI	GL344164	13035	13318	14E15R	+
classI	GL344164	26554	27384	24E17F	+
classI	GL344177	36451	37187	107B21F	-
classI	GL344452	44612	45396	75J8R	-
classI	GL344452	44654	45469	91J10R	-
classI	GL344452	45321	46178	226O15F	-
classI	GL344452	45346	46178	33M24F	-
classI	GL344462	21337	21572	6G20F	+
classI	GL344462	27195	27953	419C21R	-
classI	GL344613	55906	56114	110D7F	-
classI	GL344613	56152	57053	278G21R	-
classI	GL344613	56182	57055	309L4R	-
classI	GL344613	56235	57022	288G21F	+
classI	GL344613	56238	56819	252O5R	+
classI	GL344613	56238	57208	291C8R	+
classI	GL344613	56271	56927	278K10R	+
classI	GL344613	56445	56921	293K14R	-
classI	GL344613	56999	57776	118K20R	+
classI	GL344613	57000	57788	278G21F	+
classI	GL344613	57136	57644	128J15R	+
classI	GL344613	57392	57808	208G20R	+
classI	GL344613	58504	59267	248P14R	-
classI	GL344613	58876	59293	118K20F	-
classI	GL344774	19241	20059	107B21R	-
classI	GL344838	5872	6343	118B8F	-
classI	GL344838	12683	13008	87G16F	+
classI	GL344838	15132	15338	51N23F	-
classII	chr4	16494198	16494891	370C17R	+
classII	chr4	16622126	16622745	370C17F	-
classII	chr4	22193583	22194044	368F10R	+
classII	chr4	22281574	22281858	368F10F	-
classII	chr4	93262433	93263146	30N10F	+
classII	chr4	93277405	93278191	43P23F	+
classII	chr4	93288851	93289335	230C5F	+
classII	chr4	93293076	93293596	270G10F	+
classII	chr4	93326385	93326986	430N1R	+
classII	chr4	93326397	93326657	121O22R	+
classII	chr4	93330432	93330839	342I22F	+
classII	chr4	93340587	93340868	68H14F	+
classII	chr4	93395652	93396089	30N10R	-
classII	chr4	93445507	93446015	121O22F	-
classII	chr4	93449381	93449533	430N1F	-
classII	chr4	93464519	93465208	342I22R	-
classII	chr4	93464540	93465258	68H14R	-
classII	chr4	93464785	93465290	2G8F	-
classII	chr5	5049996	5050340	87K3F	+
classII	chr5	87429928	87430802	173E15F	-
classII	AAWZ02036018	10903	11687	73F21R	+
classII	AAWZ02036585	4050	4414	289N23R	+
classII	AAWZ02037913	1	725	194N6R	-
classII	AAWZ02037913	12981	13918	207J21F	+
classII	AAWZ02038096	11696	12277	10G8R	+
classII	AAWZ02038235	10468	10996	173E15R	+
classII	AAWZ02039651	6810	7704	320A8R	-
classII	AAWZ02039651	6838	7707	320C8R	-
classII	GL343248	1972464	1972900	72H18R	-
classII	GL343520	250122	250289	209L16F	+
classII	GL343520	250137	250747	134P17F	+
classII	GL343520	290259	290818	40O13F	+
classII	GL343520	322467	322724	398L16F	+
classII	GL343520	370982	371509	165N1R	-
classII	GL343520	376336	377171	173O2F	-
classII	GL343520	376554	377116	134P17R	-
classII	GL343520	376928	377072	38L11F	-
classII	GL343520	394294	394516	40O13R	-
classII	GL343520	441033	441326	398L16R	-
classII	GL343540	352225	352737	193L4F	-
classII	GL343676	217474	218314	320C8F	+
classII	GL343676	217475	218254	320A8F	+
classII	GL343775	18700	18960	415L2R	+
classII	GL343775	40846	41311	200P23R	-
classII	GL343775	40858	41315	10G8F	-
classII	GL343775	74707	75408	200P23F	+
classII	GL343775	76468	77237	383D6R	-
classII	GL343786	70080	70318	132B11F	+
classII	GL343809	102656	103528	230P5R	-
classII	GL343809	103145	103301	87K3R	-
classII	GL343809	8319	8997	107B15R	-
classII	GL343983	81075	81496	43P23R	-
classII	GL344037	36177	36785	73F21F	+

## Sheet: SuppTab7
Supplementary Table 7. Results of BAC assembly and gene annotation. Minimum (min), median, mean, N50, maximum (max), and sum given in base pairs; N50 = 1/2 the mass of distribution of the contig assembled base pairs. Contigs that contained entirely repetitive elements were removed from further analysis. 50% of the non-Zn-finger loci we annotated were MHC related.
BAC ID	No. Contigs	Min	Median	Mean	N50	Max	Sum	Removed	Retained	New N50	New Sum	Total. Genes	Zn-F genes	MHC genes	Other genes
73F21	22	149	4390	5928	9878	22810	130417	7	14	22813	82322	10	7	1	2
107B15	2	13720	43415	28067	42415	42415	56135	1	1	42415	42415	2	1	1	0
118B8	10	1839	9684	13438	32429	35970	134384	5	5	32429	119917	8	1	5	2
134P17	22	130	2059	6187	16346	29107	136130	9	13	16807	134788	6	0	2	4
415L2	25	118	891	4374	13596	22930	109366	10	15	13693	99535	10	7	1	2
Total	81						566432	32	48		478977	36	16	10	10

## Sheet: SuppTab8
Supplementary Table 8. Major histocompatibility complex related genes identified in the Anolis carolinensis assembly. Each row under the Gene heading represents an identified locus as defined by differences in amino acids greater than 5% from the BAC gene. The left side of the table (marked by 'Predicted gene') describes the locations of genes relative to the BACs sequenced in this study, the rig…
Gene	No. loci	Contig	Start	Stop	Scaffold	Predicted gene ID	Per cent difference	Scaffold	Start	Stop	Ensembl ID
mhc2a	3	73F21_2	17327	17735	Un_AAWZ02036018	XP_016854554.1	0.42	Un_AAWZ02036018	17178	26274
		107B15_00001	21050	21456
mhc2b	4	415L2_00003	805	1587	Un_GL343775	XP_003229154.3	18.8	Un_GL343809	2408	3969	ENSACAT00000011974.2
		134P17_00001	23853	24353	Un_GL343520	XP_008119271.1	11	Un_GL343520	320269	320901	ENSACAT00000006396.2
						XP_008107441.1	NA	Chr4	93358586	93368775	ENSACAT00000003966.2
						XP_008122576.1	NA	Un_GL344367	5340	10509	ENSACAT00000008939.2
mhc1	14	118B8_00002	18725	19008	Un_GL344134	XP_008122234.2	5.69	Un_GL344134	79741	81479	ENSACAT00000013954.2
		118B8_00003	19759	20085			4.88
		*Difference between 118B8_00002 and 118B8_00003 = 8.3%
						XP_016854804.1	10.5	Un_AAWZ02038573	7566	9585	ENSACAT00000025313.2
							11.3
						XP_016854348.1	14.4	Un_GL344125	1477	12379	ENSACAT00000025313.2
						XP_016854349.1	6.31
						XP_003229696.2	NA	Un_GL344036	82623	89332	ENSACAT00000006692.2
						XP_008123142.1	NA	Un_AAWZ02037434	8741	12062	ENSACAT00000003086.2
						XP_016847223.1	NA	Chr2	199505885	199605492	ENSACAT00000017289.3
						XP_016847222.1
						XP_16847220.1
						XP_016847221.1
						XP_008123050.1	NA	Un_GL344798	10726	18	ENSACAT00000023281.1
						XP_016854875.1	NA	Un_AAWZ02040156	2401	5895	ENSACAT00000022785.1
						XP_016854838.1	NA	Un_AAWZ02039289	843	2862	ENSACAT00000026079.2
						XP_016854177.1	NA	Un_GL343965	32461	87974	ENSACAT00000026277.2
						XP_016854178.1
						XP_016854176.1
						XP_003230337.2	NA	Un_GL344714	3495	21803	ENSACAT00000007871.2
						XP_008122221.1	NA	Un_GL344125	39227	48178	ENSACAT00000006508.3
						XP_008122280.1	NA	Un_GL344164	23495	36981	ENSACAT00000022425.1
						XP_008122670.1	NA	Un_GL344462	419	13663	ENSACAT00000000563.3
tap1	3	118B8_00004	2231	3013	Un_GL344036	XM_016998771.1	2.33	Un_GL344036	2768	8117	ENSACAT00000006400.3
						XP_008123357.1	NA	Un_GL344125	77367	82280	ENSACAT00000005022.3
							NA	Un_GL344452	862	11901	ENSACAT00000000497.3
tap21’ tap22’	1	118B8_00001	20287	20790	Un_GL344036	XP_008122042.1	0.71	Un_GL344036	46055	63439	ENSACAT00000006656.3
		118B8_00003	5764	6201					47942	69754	ENSACAT00000006656.3

## Sheet: SuppTab9
Supplementary Table 9. MHC-region genes annotated in six amniote genomes, including the two anole species. For each species and gene, the species gene ID, scaffold, start position, end position, and strand of the gene transcript are reported. The column 'Scaffold Ordering Index' contains numeric indices for ordering scaffolds as they appear in Figure 4. For genes where no gene annotation model co…
Species	Scaffold Ordering Index	HGNC Gene Symbol	Species Gene ID	Species Scaffold	Species Start	Species End	Species Strand
Anolis sagrei	1	AGPAT1	ANOSAGT006102	scaffold_2	286188562	286213202	+
Anolis sagrei	1	GABBR1	ANOSAGT006111	scaffold_2	286609919	286828454	+
Anolis sagrei	1	AGPAT1	ANOSAGT006115	scaffold_2	286902840	286923930	-
Anolis sagrei	1	GTF2H4	ANOSAGT006152	scaffold_2	288020360	288038004	-
Anolis sagrei	1	GTF2H4	ANOSAGT006154	scaffold_2	288058714	288071305	-
Anolis sagrei	1	GTF2H4	ANOSAGT006155	scaffold_2	288099671	288117209	-
Anolis sagrei	1	NRM	ANOSAGT006165	scaffold_2	288495550	288502954	+
Anolis sagrei	1	GNL1	ANOSAGT006166	scaffold_2	288564270	288508472	-
Anolis sagrei	1	ABCF1	ANOSAGT006167	scaffold_2	288571176	288616562	+
Anolis sagrei	1	PPP1R10	ANOSAGT006168	scaffold_2	288621017	288645474	-
Anolis sagrei	1	PPP1R10	ANOSAGT006169	scaffold_2	288621017	288645474	-
Anolis sagrei	1	ATAT1	ANOSAGT006170	scaffold_2	288649933	288694332	+
Anolis sagrei	1	ATAT1	ANOSAGT006171	scaffold_2	288692889	288707078	+
Anolis sagrei	1	DHX16	ANOSAGT006173	scaffold_2	288726401	288746854	-
Anolis sagrei	1	PPP1R18	ANOSAGT006174	scaffold_2	288754019	288826289	-
Anolis sagrei	1	RPP21	ANOSAGT006175	scaffold_2	288850029	288863823	-
Anolis sagrei	1	RNF39	ANOSAGT006186	scaffold_2	289245522	289273185	+
Anolis sagrei	1	PPP1R11	ANOSAGT006187	scaffold_2	289282112	289299663	-
Anolis sagrei	1	ZNRD1	ANOSAGT006188	scaffold_2	289306764	289311472	-
Anolis sagrei	1	DDR1	ANOSAGT006218	scaffold_2	290733351	290766454	-
Anolis sagrei	1	DDR1	ANOSAGT006219	scaffold_2	290733351	290766454	-
Anolis sagrei	1	MDC1	ANOSAGT006221	scaffold_2	290919584	290958782	-
Anolis sagrei	1	FLOT1	ANOSAGT006223	scaffold_2	291006310	291070515	-
Anolis sagrei	1	IER3	ANOSAGT006224	scaffold_2	291077952	291080026	-
Anolis sagrei	1	CCHCR1	ANOSAGT006231	scaffold_2	291258013	291274126	+
Anolis sagrei	1	CCHCR1	ANOSAGT006232	scaffold_2	291281956	291300405	+
Anolis sagrei	1	TCF19	ANOSAGT006233	scaffold_2	291314673	291319561	+
Anolis sagrei	1	POU5F1	ANOSAGT006234	scaffold_2	291328464	291352996	-
Anolis sagrei	1	VARS	ANOSAGT006236	scaffold_2	291523757	291560812	+
Anolis sagrei	1	VARS	ANOSAGT006237	scaffold_2	291571888	291614840	+
Anolis sagrei	1	VWA7	ANOSAGT006238	scaffold_2	291644581	291681490	+
Anolis sagrei	1	CLIC1	ANOSAGT006240	scaffold_2	291748278	291808210	+
Anolis sagrei	1	DDAH2	ANOSAGT006241	scaffold_2	291843479	291903426	+
Anolis sagrei	1	MPIG6B	ANOSAGT006244	scaffold_2	291964142	291982258	-
Anolis sagrei	1	ABHD16A	ANOSAGT006245	scaffold_2	291986231	292036245	-
Anolis sagrei	1	LY6G6F	ANOSAGT006246	scaffold_2	292040432	292054868	+
Anolis sagrei	1	LY6G6C	ANOSAGT006249	scaffold_2	292335062	292347472	-
Anolis sagrei	1	RPP21	ANOSAGT006281	scaffold_2	293358789	293367939	-
Anolis sagrei	1	CSNK2B	ANOSAGT006284	scaffold_2	293508425	293515715	-
Anolis sagrei	1	CSNK2B	ANOSAGT006285	scaffold_2	293516068	293531988	-
Anolis sagrei	1	GPANK1	ANOSAGT006286	scaffold_2	293535409	293538878	+
Anolis sagrei	1	NFKBIL1	ANOSAGT006287	scaffold_2	293543095	293553113	+
Anolis sagrei	1	TNF	ANOSAGT006291	scaffold_2	293762326	293784321	+
Anolis sagrei	1	LST1	ANOSAGT006293	scaffold_2	293929369	293937731	-
Anolis sagrei	1	VWA7	ANOSAGT006294	scaffold_2	293978386	294008380	+
Anolis sagrei	1	VWA7	ANOSAGT006295	scaffold_2	294024706	294055920	+
Anolis sagrei	1	VWA7	ANOSAGT006296	scaffold_2	294065629	294081623	+
Anolis sagrei	1	VWA7	ANOSAGT006297	scaffold_2	294102012	294150568	+
Anolis sagrei	1	AIF1	ANOSAGT006298	scaffold_2	294153236	294172380	+
Anolis sagrei	1	PRRC2A	ANOSAGT006299	scaffold_2	294180911	294212091	+
Anolis sagrei	1	BAG6	ANOSAGT006300	scaffold_2	294214104	294225746	+
Anolis sagrei	1	BAG6	ANOSAGT006301	scaffold_2	294234489	294272983	-
Anolis sagrei	1	APOM	ANOSAGT006302	scaffold_2	294283578	294296643	+
Anolis sagrei	1	DDX39B	ANOSAGT006304	scaffold_2	294340277	294360916	-
Anolis sagrei	1	ATP6V1G2	ANOSAGT006305	scaffold_2	294361453	294365606	-
Anolis sagrei	1	ATF6B	ANOSAGT006311	scaffold_2	294521466	294548239	-
Anolis sagrei	1	ATF6B	ANOSAGT006311	scaffold_2	294521466	294548239	-
Anolis sagrei	1	FKBPL	ANOSAGT006312	scaffold_2	294560040	294561126	+
Anolis sagrei	1	PRRT1	ANOSAGT006313	scaffold_2	294577288	294615158	-
Anolis sagrei	1	PPT2	ANOSAGT006315	scaffold_2	294704616	294734812	+
Anolis sagrei	1	SLC44A4	ANOSAGT006317	scaffold_2	294788410	294854517	-
Anolis sagrei	1	EHMT2	ANOSAGT006318	scaffold_2	294853207	294910232	-
Anolis sagrei	1	ZBTB12	ANOSAGT006319	scaffold_2	294916807	294924931	-
Anolis sagrei	1	C2	ANOSAGT006320	scaffold_2	294929667	295020907	+
Anolis sagrei	1	CFB	ANOSAGT006321	scaffold_2	295032791	295054831	+
Anolis sagrei	1	NELFE	ANOSAGT006322	scaffold_2	295055651	295067671	-
Anolis sagrei	1	SKIV2L	ANOSAGT006323	scaffold_2	295072221	295112167	+
Anolis sagrei	1	DXO	ANOSAGT006324	scaffold_2	295114212	295129971	-
Anolis sagrei	1	STK19	ANOSAGT006325	scaffold_2	295129972	295141312	+
Anolis sagrei	1	NEU1	ANOSAGT006326	scaffold_2	295148301	295184809	+
Anolis sagrei	1	NOTCH4	ANOSAGT006357	scaffold_2	296085101	296106773	+
Anolis sagrei	1	NOTCH4	ANOSAGT006358	scaffold_2	296114190	296151400	+
Anolis sagrei	1	NOTCH4	ANOSAGT006359	scaffold_2	296167227	296195445	+
Anolis sagrei	1	GPSM3	ANOSAGT006360	scaffold_2	296197261	296253655	-
Anolis sagrei	1	EGFL8	ANOSAGT006361	scaffold_2	296275346	296299140	+
Anolis sagrei	1	AGPAT1	ANOSAGT006362	scaffold_2	296310006	296377946	-
Anolis sagrei	1	RNF5	ANOSAGT006363	scaffold_2	296399336	296420250	+
Anolis sagrei	1	RPP21	ANOSAGT006369	scaffold_2	296566410	296599724	-
Anolis sagrei	1	PBX2	ANOSAGT006371	scaffold_2	296637048	296695872	-
Anolis sagrei	1	C4A	ANOSAGT006372	scaffold_2	296731133	296814444	+
Anolis sagrei	1	CYP21A2	ANOSAGT006388	scaffold_2	297178793	297199592	+
Anolis sagrei	1	TNXB	ANOSAGT006389	scaffold_2	297205742	297253564	-
Anolis sagrei	1	TNXB	ANOSAGT006390	scaffold_2	297256587	297281545	-
Anolis sagrei	1	TNXB	ANOSAGT006391	scaffold_2	297284568	297351337	-
Anolis sagrei	1	Class-I	ANOSAGT006710	scaffold_2	305703033	305763880	+
Anolis sagrei	1	Class-I	ANOSAGT006711	scaffold_2	305788447	305806610	+
Anolis sagrei	1	Class-I	ANOSAGT006713	scaffold_2	305859598	305872362	+
Anolis sagrei	1	Class-I	ANOSAGT006714	scaffold_2	305929176	305945133	+
Anolis sagrei	1	PSMB9	ANOSAGT006715	scaffold_2	305955120	305971160	-
Anolis sagrei	1	TAP1	ANOSAGT006716	scaffold_2	305973892	305986548	+
Anolis sagrei	1	PSMB8	ANOSAGT006717	scaffold_2	306006634	306019417	+
Anolis sagrei	1	TAP2	ANOSAGT006718	scaffold_2	306029569	306037226	+
Anolis sagrei	1	TAP2	ANOSAGT006719	scaffold_2	306040266	306071497	+
Anolis sagrei	1	Class-I	ANOSAGT006720	scaffold_2	306091717	306111814	-
Anolis sagrei	1	Class-I	ANOSAGT006721	scaffold_2	306124470	306133208	-
Anolis sagrei	1	Class-I	ANOSAGT006722	scaffold_2	306143108	306162641	-
Anolis sagrei	1	Class-I	ANOSAGT006723	scaffold_2	306166768	306170662	-
Anolis sagrei	1	Class-I	ANOSAGT006724	scaffold_2	306180899	306207859	-
Anolis sagrei	1	Class-I	ANOSAGT006726	scaffold_2	306240275	306244634	-
Anolis sagrei	1	Class-I	ANOSAGT006727	scaffold_2	306365120	306405062	+
Anolis sagrei	1	Class-I	ANOSAGT006729	scaffold_2	306470720	306493135	-
Anolis sagrei	1	BRD2	ANOSAGT006730	scaffold_2	306506452	306528073	-
Anolis sagrei	1	RING1	ANOSAGT006732	scaffold_2	306575777	306583108	-
Anolis sagrei	1	HSD17B8	ANOSAGT006733	scaffold_2	306623418	306645411	-
Anolis sagrei	1	SLC39A7	ANOSAGT006734	scaffold_2	306651804	306665733	-
Anolis sagrei	1	RXRB	ANOSAGT006736	scaffold_2	306686485	306701146	+
Anolis sagrei	1	COL11A2	ANOSAGT006738	scaffold_2	306740613	306842083	+
Anolis sagrei	1	VPS52	ANOSAGT006739	scaffold_2	306847167	306877305	-
Anolis sagrei	1	RPS18	ANOSAGT006741	scaffold_2	306881245	306922635	+
Anolis sagrei	1	RGL2	ANOSAGT006742	scaffold_2	306909783	306922635	+
Anolis sagrei	1	RGL2	ANOSAGT006743	scaffold_2	306925069	306961855	+
Anolis sagrei	1	PFDN6	ANOSAGT006744	scaffold_2	306966190	306971390	-
Anolis sagrei	1	RGL2	ANOSAGT006745	scaffold_2	306983268	307004039	+
Anolis sagrei	1	Class-I	ANOSAGT006746	scaffold_2	307135386	307150473	+
Anolis sagrei	1	B3GALT4	ANOSAGT006749	scaffold_2	307238763	307239815	-
Anolis sagrei	1	Class-IIa	ANOSAGT006750	scaffold_2	307277533	307282268	-
Anolis sagrei	1	Class-IIb	ANOSAGT006751	scaffold_2	307287419	307294609	+
Anolis sagrei	1	Class-IIa	ANOSAGT006752	scaffold_2	307295684	307304545	-
Anolis sagrei	1	Class-IIb	ANOSAGT006753	scaffold_2	307304610	307313915	+
Anolis sagrei	1	Class-I	ANOSAGT006756	scaffold_2	307583783	307590957	+
Anolis sagrei	1	Class-IIa	ANOSAGT006770	scaffold_2	308524910	308530694	+
Anolis sagrei	1	TAPBP	ANOSAGT006808	scaffold_2	310514861	310525864	-
Anolis sagrei	1	KIFC1	ANOSAGT006812	scaffold_2	310582493	310595727	+
Anolis sagrei	1	DAXX	ANOSAGT006814	scaffold_2	310608364	310624394	+
Anolis sagrei	1	DAXX	ANOSAGT006815	scaffold_2	310645730	310660106	+
Anolis sagrei	1	ZBTB22	ANOSAGT006816	scaffold_2	310678691	310680502	+
Anolis sagrei	1	WDR46	ANOSAGT006818	scaffold_2	310700121	310707772	+
Anolis sagrei	1	WDR46	ANOSAGT006819	scaffold_2	310709556	310716539	+
Anolis sagrei	1	B3GALT4	ANOSAGT006820	scaffold_2	310723781	310724839	-
Anolis sagrei	1	Class-IIa	ANOSAGT006822	scaffold_2	310804538	310808883	-
Anolis sagrei	1	C4	NA	NA	NA	NA	NA
Anolis sagrei	1	C6orf136	NA	NA	NA	NA	NA
Anolis sagrei	1	LSM2	NA	NA	NA	NA	NA
Anolis sagrei	1	LTA	NA	NA	NA	NA	NA
Anolis sagrei	1	LTB	NA	NA	NA	NA	NA
Anolis sagrei	1	MOG	NA	NA	NA	NA	NA
Anolis sagrei	1	MRPS18B	NA	NA	NA	NA	NA
Anolis sagrei	1	SAPCD1	NA	NA	NA	NA	NA
Anolis sagrei	1	TUBB	NA	NA	NA	NA	NA
Anolis carolinensis	1	GABBR1	ENSACAG00000010752	2	189709429	190016539	-
Anolis carolinensis	1	GTF2H4	ENSACAG00000010258	2	191531825	191552596	-
Anolis carolinensis	1	VARS	ENSACAG00000022093	2	191555279	191586735	+
Anolis carolinensis	1	NRM	ENSACAG00000039571	2	191899666	191907235	+
Anolis carolinensis	1	GNL1	ENSACAG00000010395	2	191915636	191954849	-
Anolis carolinensis	1	ABCF1	ENSACAG00000010517	2	191990157	192013293	+
Anolis carolinensis	1	PPP1R10	ENSACAG00000010642	2	192018796	192044554	-
Anolis carolinensis	1	MRPS18B	ENSACAG00000038031	2	192048892	192059280	+
Anolis carolinensis	1	ATAT1	ENSACAG00000010800	2	192063233	192081343	+
Anolis carolinensis	1	C6orf136	ENSACAG00000010923	2	192107245	192113503	+
Anolis carolinensis	1	DHX16	ENSACAG00000010952	2	192115970	192148117	-
Anolis carolinensis	1	PPP1R18	ENSACAG00000024384	2	192155173	192222160	-
Anolis carolinensis	1	RPP21	ENSACAG00000011124	2	192234774	192245588	-
Anolis carolinensis	1	PPP1R11	ENSACAT00000011505	2	192714230	192715189	-
Anolis carolinensis	1	ZNRD1	ENSACAG00000011535	2	192731624	192735221	-
Anolis carolinensis	1	MOG	ENSACAG00000011607	2	192938714	192949743	-
Anolis carolinensis	2	DDR1	ENSACAG00000025985	GL343438.1	570914	602277	-
Anolis carolinensis	2	MDC1	ENSACAG00000029581	GL343438.1	742746	770961	-
Anolis carolinensis	2	TUBB	ENSACAG00000035592	GL343438.1	789889	805621	+
Anolis carolinensis	3	FLOT1	ENSACAG00000017208	GL343623.1	423	50581	-
Anolis carolinensis	3	IER3	ENSACAG00000017234	GL343623.1	76403	79002	-
Anolis carolinensis	3	CCHCR1	ENSACAG00000017247	GL343623.1	262907	283426	+
Anolis carolinensis	3	TCF19	ENSACAG00000044982	GL343623.1	287415	294759	+
Anolis carolinensis	4	LSM2	ENSACAG00000017281	GL343570.1	46993	51908	+
Anolis carolinensis	4	VARS	ENSACAG00000029133	GL343570.1	57365	96641	+
Anolis carolinensis	4	VWA7	ENSACAG00000017300	GL343570.1	106605	156241	+
Anolis carolinensis	4	SAPCD1	ENSACAG00000017309	GL343570.1	165678	176686	-
Anolis carolinensis	4	CLIC1	ENSACAG00000017312	GL343570.1	236578	289731	+
Anolis carolinensis	4	DDAH2	ENSACAG00000043806	GL343570.1	356731	377458	+
Anolis carolinensis	5	ABHD16A	ENSACAG00000017349	GL343590.1	38377	78949	-
Anolis carolinensis	5	LY6G6F	ENSACAG00000029249	GL343590.1	78868	94214	+
Anolis carolinensis	6	CSNK2B	ENSACAG00000005751	2	193368473	193374503	+
Anolis carolinensis	6	AIF1	ENSACAG00000016031	2	193923876	193928859	+
Anolis carolinensis	6	BAG6	ENSACAG00000012381	2	193981909	194017125	-
Anolis carolinensis	6	APOM	ENSACAG00000012357	2	194026146	194038030	+
Anolis carolinensis	6	DDX39B	ENSACAG00000012240	2	194066051	194073868	-
Anolis carolinensis	6	ATP6V1G2	ENSACAG00000012213	2	194088046	194091177	-
Anolis carolinensis	6	NEU1	ENSACAG00000012147	2	194100986	194126131	-
Anolis carolinensis	6	STK19	ENSACAG00000012116	2	194133217	194143146	-
Anolis carolinensis	6	DXO	ENSACAG00000012071	2	194143368	194156909	+
Anolis carolinensis	6	SKIV2L	ENSACAG00000011746	2	194158606	194195454	-
Anolis carolinensis	6	NELFE	ENSACAG00000011678	2	194198835	194208969	+
Anolis carolinensis	6	CFB	ENSACAG00000039069	2	194210523	194245234	-
Anolis carolinensis	6	CFB	ENSACAG00000011208	2	194274961	194361356	-
Anolis carolinensis	6	ZBTB12	ENSACAG00000011189	2	194374020	194379051	+
Anolis carolinensis	6	EHMT2	ENSACAG00000010883	2	194389494	194442979	+
Anolis carolinensis	6	SLC44A4	ENSACAG00000010687	2	194472708	194510779	+
Anolis carolinensis	6	PPT2	ENSACAG00000010659	2	194563856	194623316	-
Anolis carolinensis	6	PRRT1	ENSACAG00000010578	2	194724488	194763153	+
Anolis carolinensis	6	FKBPL	ENSACAG00000025499	2	194768856	194773310	-
Anolis carolinensis	6	ATF6B	ENSACAG00000010535	2	194779150	194808525	+
Anolis carolinensis	6	ATF6B	ENSACAG00000010535	2	194779150	194808525	+
Anolis carolinensis	6	TNF	ENSACAG00000025384	2	195674684	195693097	-
Anolis carolinensis	6	NFKBIL1	ENSACAG00000007241	2	195780865	195786796	-
Anolis carolinensis	7	NFKBIL1	ENSACAG00000005365	AAWZ02040396.1	81	6062	-
Anolis carolinensis	8	GPANK1	ENSACAG00000034568	2	195796486	195797658	-
Anolis carolinensis	8	TNXB	ENSACAG00000014009	2	197865135	197982064	+
Anolis carolinensis	8	TNXB	ENSACAG00000037675	2	197997657	198018596	+
Anolis carolinensis	8	CYP21A2	ENSACAG00000013854	2	198028517	198059952	-
Anolis carolinensis	8	C4	ENSACAG00000012647	2	198340104	198429949	-
Anolis carolinensis	8	PBX2	ENSACAG00000012549	2	198448769	198498548	+
Anolis carolinensis	8	RNF5	ENSACAG00000012494	2	198594004	198608907	-
Anolis carolinensis	8	AGPAT1	ENSACAG00000039853	2	198701728	198719620	+
Anolis carolinensis	8	EGFL8	ENSACAG00000012448	2	198728960	198748108	-
Anolis carolinensis	8	Class-I	ENSACAG00000017226	2	199477238	199609789	+
Anolis carolinensis	8	Class-I	ENSACAG00000036484	2	199535817	199538920	+
Anolis carolinensis	8	Class-I	ENSACAG00000011070	2	199570468	199571766	+
Anolis carolinensis	9	GPSM3	ENSACAG00000037443	AAWZ02038730.1	5077	8999	+
Anolis carolinensis	10	Class-I	ENSACAG00000026915	GL344125.1	1459	5790	+
Anolis carolinensis	10	Class-I	ENSACAG00000013947	GL344125.1	10319	11574	+
Anolis carolinensis	10	Class-I	ENSACAG00000006478	GL344125.1	18804	58212	+
Anolis carolinensis	10	TAP1	ENSACAG00000004955	GL344125.1	75523	82632	-
Anolis carolinensis	11	TAP1	ENSACAG00000000459	GL344452.1	652	12311	-
Anolis carolinensis	12	Class-I	ENSACAG00000011968	GL343748.1	166014	168544
Anolis carolinensis	13	PSMB9	ENSACAG00000045479	AAWZ02039800.1	2131	4946	+
Anolis carolinensis	14	PSMB8	ENSACAG00000006425	GL344036.1	27837	37517	+
Anolis carolinensis	14	TAP2	ENSACAG00000006481	GL344036.1	45327	69959	+
Anolis carolinensis	14	Class-I	ENSACAG00000006674	GL344036.1	54252	89314	-
Anolis carolinensis	15	Class-I	ENSACAG00000038822	GL344134.1	33501	35148	-
Anolis carolinensis	15	Class-I	ENSACAG00000024528	GL344134.1	49386	57283	-
Anolis carolinensis	16	Class-I	ENSACAG00000022657	GL343965.1	6833	87974	-
Anolis carolinensis	16	Class-I	ENSACAG00000037930	GL343965.1	9429	10663	-
Anolis carolinensis	16	Class-I	ENSACAG00000034645	GL343965.1	57502	60253	-
Anolis carolinensis	17	Class-I	ENSACAG00000023667	GL344164.1	23701	37047	-
Anolis carolinensis	18	Class-I	ENSACAG00000022634	GL344714.1	2113	22377	-
Anolis carolinensis	19	Class-I	ENSACAG00000024309	AAWZ02038573.1	7384	9660	-
Anolis carolinensis	20	Class-I	ENSACAG00000027871	GL344798.1	10560	18259	-
Anolis carolinensis	21	Class-I	ENSACAG00000036451	AAWZ02040156.1	3808	6262	-
Anolis carolinensis	22	Class-I	ENSACAG00000042239	AAWZ02037434.1	10019	12641	-
Anolis carolinensis	23	Class-I	ENSACAG00000000562	GL344462.1	21	13774	-
Anolis carolinensis	24	Class-I	ENSACAG00000035066	AAWZ02039289.1	178	3702	+
Anolis carolinensis	25	Class-I	ENSACAG00000006471	GL344250.1	24227	30773	+
Anolis carolinensis	26	BRD2	ENSACAG00000044573	GL344099.1	63688	64346	-
Anolis carolinensis	26	BRD2	ENSACAG00000004190	GL344099.1	66127	74496	-
Anolis carolinensis	27	RING1	ENSACAG00000008962	GL344367.1	28442	41066	-
Anolis carolinensis	28	RXRB	ENSACAG00000043630	GL344340.1	24405	45087	+
Anolis carolinensis	29	RPS18	ENSACAG00000002918	GL343857.1	4929	10984	-
Anolis carolinensis	29	VPS52	ENSACAG00000002994	GL343857.1	32003	53853	+
Anolis carolinensis	29	COL11A2	ENSACAG00000003040	GL343857.1	59173	70154	-
Anolis carolinensis	29	COL11A2	ENSACAG00000043103	GL343857.1	143463	151231	-
Anolis carolinensis	30	PFDN6	ENSACAG00000003551	GL343733.1	236297	240599	+
Anolis carolinensis	30	RGL2	ENSACAG00000003564	GL343733.1	240847	277160	-
Anolis carolinensis	31	Class-IIb	ENSACAG00000006391	GL343520.1	320095	321866	-
Anolis carolinensis	31	B3GALT4	ENSACAG00000028021	GL343520.1	359172	360227	+
Anolis carolinensis	31	Class-I	ENSACAG00000029516	GL343520.1	488925	518196	-
Anolis carolinensis	31	Class-I	ENSACAG00000024638	GL343520.1	521347	542233	-
Anolis carolinensis	31	Class-I	ENSACAG00000006498	GL343520.1	551207	568937	-
Anolis carolinensis	32	Class-IIa	ENSACAG00000011986	GL343809.1	1547	3996	+
Anolis carolinensis	33	Class-IIa	ENSACAG00000038834	AAWZ02036018.1	17175	26540	-
Anolis carolinensis	34	Class-I	ENSACAG00000000468	GL343777.1	42189	71472	-
Anolis carolinensis	35	KIFC1	ENSACAG00000000685	GL344366.1	2745	15363	+
Anolis carolinensis	36	ZBTB22	ENSACAG00000008573	AAWZ02040563.1	2228	4370	+
Anolis carolinensis	37	Class-IIa	ENSACAG00000010547	GL343775.1	36193	37714	+
Anolis carolinensis	38	B3GALT4	ENSACAG00000007560	GL343964.1	94620	95678	+
Anolis carolinensis	NA	C2	NA	NA	NA	NA	NA
Anolis carolinensis	NA	DAXX	NA	NA	NA	NA	NA
Anolis carolinensis	NA	HSD17B8	NA	NA	NA	NA	NA
Anolis carolinensis	NA	LST1	NA	NA	NA	NA	NA
Anolis carolinensis	NA	LTA	NA	NA	NA	NA	NA
Anolis carolinensis	NA	LTB	NA	NA	NA	NA	NA
Anolis carolinensis	NA	LY6G6C	NA	NA	NA	NA	NA
Anolis carolinensis	NA	MPIG6B	NA	NA	NA	NA	NA
Anolis carolinensis	NA	NOTCH4	NA	NA	NA	NA	NA
Anolis carolinensis	NA	POU5F1	NA	NA	NA	NA	NA
Anolis carolinensis	NA	PRRC2A	NA	NA	NA	NA	NA
Anolis carolinensis	NA	RNF39	NA	NA	NA	NA	NA
Anolis carolinensis	NA	SLC39A7	NA	NA	NA	NA	NA
Anolis carolinensis	NA	TAPBP	NA	NA	NA	NA	NA
Anolis carolinensis	NA	WDR46	NA	NA	NA	NA	NA
Sphenodon punctatus	1	GABBR1	ENSSPUG00000014625	QEPC01007498.1	1030220	1067569	+
Sphenodon punctatus	1	AGPAT1	ENSSPUG00000014937	QEPC01007498.1	1138562	1157196	-
Sphenodon punctatus	2	GTF2H4	ENSSPUG00000014607	QEPC01003475.1	24632	33850	-
Sphenodon punctatus	2	VARS	ENSSPUG00000014700	QEPC01003475.1	41355	65483	+
Sphenodon punctatus	2	RPP21	ENSSPUG00000015130	QEPC01003475.1	424705	426291	+
Sphenodon punctatus	2	PPP1R18	ENSSPUG00000015139	QEPC01003475.1	433953	453380	+
Sphenodon punctatus	2	DHX16	ENSSPUG00000015145	QEPC01003475.1	457360	471736	+
Sphenodon punctatus	2	C6orf136	ENSSPUG00000015164	QEPC01003475.1	472769	483017	-
Sphenodon punctatus	2	ATAT1	ENSSPUG00000015185	QEPC01003475.1	489428	513240	-
Sphenodon punctatus	2	MRPS18B	ENSSPUG00000015230	QEPC01003475.1	518166	529538	-
Sphenodon punctatus	2	PPP1R10	ENSSPUG00000015236	QEPC01003475.1	530239	554789	+
Sphenodon punctatus	2	ABCF1	ENSSPUG00000015271	QEPC01003475.1	560116	583582	-
Sphenodon punctatus	2	GNL1	ENSSPUG00000015374	QEPC01003475.1	590052	602540	+
Sphenodon punctatus	2	NRM	ENSSPUG00000015387	QEPC01003475.1	604747	607374	-
Sphenodon punctatus	3	RPP21	ENSSPUG00000014260	QEPC01009472.1	17903782	17907792	+
Sphenodon punctatus	4	PPP1R11	ENSSPUG00000001850	QEPC01005443.1	1247019	1254631	+
Sphenodon punctatus	5	MDC1	ENSSPUG00000013506	QEPC01003038.1	493756	495738	-
Sphenodon punctatus	5	TUBB	ENSSPUG00000013521	QEPC01003038.1	526321	545349	+
Sphenodon punctatus	5	FLOT1	ENSSPUG00000013540	QEPC01003038.1	552400	561255	-
Sphenodon punctatus	6	POU5F1	ENSSPUG00000004053	QEPC01012762.1	3308885	3310021	-
Sphenodon punctatus	7	TCF19	ENSSPUG00000009594	QEPC01012307.1	65402	67531	-
Sphenodon punctatus	7	LSM2	ENSSPUG00000009631	QEPC01012307.1	68926	72017	+
Sphenodon punctatus	7	VWA7	ENSSPUG00000009705	QEPC01012307.1	109331	133125	+
Sphenodon punctatus	7	CLIC1	ENSSPUG00000009890	QEPC01012307.1	132985	179293	+
Sphenodon punctatus	7	DDAH2	ENSSPUG00000009912	QEPC01012307.1	185658	205563	+
Sphenodon punctatus	7	ABHD16A	ENSSPUG00000009937	QEPC01012307.1	215912	222255	-
Sphenodon punctatus	8	CSNK2B	ENSSPUG00000017206	QEPC01013617.1	27840	32697	-
Sphenodon punctatus	8	GPANK1	ENSSPUG00000017213	QEPC01013617.1	33154	36764	+
Sphenodon punctatus	9	AIF1	ENSSPUG00000012565	QEPC01011142.1	81235	85335	+
Sphenodon punctatus	9	PRRC2A	ENSSPUG00000012649	QEPC01011142.1	95500	108410	+
Sphenodon punctatus	9	BAG6	ENSSPUG00000012706	QEPC01011142.1	111021	133552	-
Sphenodon punctatus	9	APOM	ENSSPUG00000012775	QEPC01011142.1	131482	143342	+
Sphenodon punctatus	9	STK19	ENSSPUG00000012782	QEPC01011142.1	158423	162172	+
Sphenodon punctatus	9	NEU1	ENSSPUG00000012787	QEPC01011142.1	165410	175325	+
Sphenodon punctatus	9	ATP6V1G2	ENSSPUG00000012795	QEPC01011142.1	177649	179174	+
Sphenodon punctatus	9	DDX39B	ENSSPUG00000012805	QEPC01011142.1	182072	312611	+
Sphenodon punctatus	9	DXO	ENSSPUG00000012861	QEPC01011142.1	248400	254248	+
Sphenodon punctatus	9	SKIV2L	ENSSPUG00000012945	QEPC01011142.1	252954	271416	-
Sphenodon punctatus	9	NELFE	ENSSPUG00000012971	QEPC01011142.1	276053	289683	+
Sphenodon punctatus	9	CFB	ENSSPUG00000012983	QEPC01011142.1	297317	315733	-
Sphenodon punctatus	9	C2	ENSSPUG00000013008	QEPC01011142.1	316655	334752	-
Sphenodon punctatus	9	ZBTB12	ENSSPUG00000013016	QEPC01011142.1	336880	340078	+
Sphenodon punctatus	9	EHMT2	ENSSPUG00000013030	QEPC01011142.1	344591	376246	+
Sphenodon punctatus	9	SLC44A4	ENSSPUG00000013135	QEPC01011142.1	381558	403215	+
Sphenodon punctatus	9	PPT2	ENSSPUG00000013194	QEPC01011142.1	431074	453517	-
Sphenodon punctatus	9	PRRT1	ENSSPUG00000013311	QEPC01011142.1	505198	506735	+
Sphenodon punctatus	9	ATF6B	ENSSPUG00000013318	QEPC01011142.1	519958	535453	+
Sphenodon punctatus	9	ATF6B	ENSSPUG00000013318	QEPC01011142.1	519958	535453	+
Sphenodon punctatus	10	RNF5	ENSSPUG00000000501	QEPC01003141.1	20122	21568	+
Sphenodon punctatus	10	PBX2	ENSSPUG00000000507	QEPC01003141.1	28163	29690	-
Sphenodon punctatus	11	C4A	ENSSPUG00000003148	QEPC01013167.1	64	805	-
Sphenodon punctatus	11	C4B	ENSSPUG00000003148	QEPC01013167.1	64	805	-
Sphenodon punctatus	11	C4A	ENSSPUG00000003154	QEPC01013167.1	1114	5279	-
Sphenodon punctatus	11	C4A	ENSSPUG00000003154	QEPC01013167.1	1114	5279	-
Sphenodon punctatus	11	C4B	ENSSPUG00000003154	QEPC01013167.1	1114	5279	-
Sphenodon punctatus	12	TNXB	ENSSPUG00000004686	QEPC01013205.1	370926	396266	-
Sphenodon punctatus	13	BLB1	ENSSPUG00000013072	QEPC01010217.1	6639104	6640627	-
Sphenodon punctatus	13	BLB2	ENSSPUG00000013072	QEPC01010217.1	6639104	6640627	-
Sphenodon punctatus	14	BLB1	ENSSPUG00000012680	QEPC01006909.1	1825845	1843183	+
Sphenodon punctatus	14	BLB2	ENSSPUG00000012680	QEPC01006909.1	1825845	1843183	+
Sphenodon punctatus	15	Class-I	ENSSPUG00000003482	QEPC01005079.1	63245	75370	+
Sphenodon punctatus	15	Class-I	ENSSPUG00000003482	QEPC01005079.1	63245	75370	+
Sphenodon punctatus	15	TAP2	ENSSPUG00000003532	QEPC01005079.1	77681	94835	-
Sphenodon punctatus	15	PSMB8	ENSSPUG00000003823	QEPC01005079.1	99928	104323	-
Sphenodon punctatus	15	TAP1	ENSSPUG00000003847	QEPC01005079.1	106354	125749	-
Sphenodon punctatus	15	PSMB9	ENSSPUG00000003859	QEPC01005079.1	122535	123369	+
Sphenodon punctatus	15	PSMB9	ENSSPUG00000003862	QEPC01005079.1	126040	126830	+
Sphenodon punctatus	15	Class-I	ENSSPUG00000003870	QEPC01005079.1	147117	184371	-
Sphenodon punctatus	15	Class-I	ENSSPUG00000003870	QEPC01005079.1	147117	184371	-
Sphenodon punctatus	16	Class-I	ENSSPUG00000000760	QEPC01009911.1	2714320	2775263	-
Sphenodon punctatus	16	Class-I	ENSSPUG00000000760	QEPC01009911.1	2714320	2775263	-
Sphenodon punctatus	16	Class-I	ENSSPUG00000000763	QEPC01009911.1	2752453	2755007	-
Sphenodon punctatus	16	Class-I	ENSSPUG00000000763	QEPC01009911.1	2752453	2755007	-
Sphenodon punctatus	17	BRD2	ENSSPUG00000006441	QEPC01001541.1	35983	51747	-
Sphenodon punctatus	17	Class-IIa	ENSSPUG00000006464	QEPC01001541.1	83821	89146	+
Sphenodon punctatus	18	KIFC1	ENSSPUG00000017313	QEPC01009231.1	108	35519	+
Sphenodon punctatus	18	DAXX	ENSSPUG00000017331	QEPC01009231.1	37239	52476	+
Sphenodon punctatus	18	ZBTB22	ENSSPUG00000017374	QEPC01009231.1	52958	55322	+
Sphenodon punctatus	18	RGL2	ENSSPUG00000017383	QEPC01009231.1	166793	171414	-
Sphenodon punctatus	18	RPS18	ENSSPUG00000017388	QEPC01009231.1	173106	175498	-
Sphenodon punctatus	18	VPS52	ENSSPUG00000017406	QEPC01009231.1	179328	197066	+
Sphenodon punctatus	18	RING1	ENSSPUG00000017458	QEPC01009231.1	208229	221545	-
Sphenodon punctatus	18	HSD17B8	ENSSPUG00000017464	QEPC01009231.1	249232	262251	-
Sphenodon punctatus	18	RXRB	ENSSPUG00000017471	QEPC01009231.1	262330	266371	+
Sphenodon punctatus	18	COL11A2	ENSSPUG00000017474	QEPC01009231.1	295512	303118	+
Sphenodon punctatus	NA	B3GALT4	NA	NA	NA	NA	NA
Sphenodon punctatus	NA	CCHCR1	NA	NA	NA	NA	NA
Sphenodon punctatus	NA	CYP21A2	NA	NA	NA	NA	NA
Sphenodon punctatus	NA	DDR1	NA	NA	NA	NA	NA
Sphenodon punctatus	NA	DMB1	NA	NA	NA	NA	NA
Sphenodon punctatus	NA	DMB2	NA	NA	NA	NA	NA
Sphenodon punctatus	NA	EGFL8	NA	NA	NA	NA	NA
Sphenodon punctatus	NA	FKBPL	NA	NA	NA	NA	NA
Sphenodon punctatus	NA	GPSM3	NA	NA	NA	NA	NA
Sphenodon punctatus	NA	IER3	NA	NA	NA	NA	NA
Sphenodon punctatus	NA	LST1	NA	NA	NA	NA	NA
Sphenodon punctatus	NA	LTA	NA	NA	NA	NA	NA
Sphenodon punctatus	NA	LTB	NA	NA	NA	NA	NA
Sphenodon punctatus	NA	LY6G6C	NA	NA	NA	NA	NA
Sphenodon punctatus	NA	LY6G6F	NA	NA	NA	NA	NA
Sphenodon punctatus	NA	MOG	NA	NA	NA	NA	NA
Sphenodon punctatus	NA	MPIG6B	NA	NA	NA	NA	NA
Sphenodon punctatus	NA	NFKBIL1	NA	NA	NA	NA	NA
Sphenodon punctatus	NA	NOTCH4	NA	NA	NA	NA	NA
Sphenodon punctatus	NA	PFDN6	NA	NA	NA	NA	NA
Sphenodon punctatus	NA	RNF39	NA	NA	NA	NA	NA
Sphenodon punctatus	NA	SAPCD1	NA	NA	NA	NA	NA
Sphenodon punctatus	NA	SLC39A7	NA	NA	NA	NA	NA
Sphenodon punctatus	NA	TAPBP	NA	NA	NA	NA	NA
Sphenodon punctatus	NA	TNF	NA	NA	NA	NA	NA
Sphenodon punctatus	NA	WDR46	NA	NA	NA	NA	NA
Sphenodon punctatus	NA	ZNRD1	NA	NA	NA	NA	NA
Homo sapiens	1	GABBR1	ENSG00000204681	6	29555629	29633976	-
Homo sapiens	1	MOG	ENSG00000204655	6	29657002	29672372	+
Homo sapiens	1	HLA-A	ENSG00000206503	6	29941260	29945884	+
Homo sapiens	1	ZNRD1	ENSG00000204623	6	29976042	30061640	-
Homo sapiens	1	PPP1R11	ENSG00000204619	6	30066709	30070333	+
Homo sapiens	1	RNF39	ENSG00000204618	6	30070266	30075849	-
Homo sapiens	1	RPP21	ENSG00000241370	6	30345131	30346884	+
Homo sapiens	1	GNL1	ENSG00000204590	6	30541381	30556489	-
Homo sapiens	1	ABCF1	ENSG00000204574	6	30571393	30597179	+
Homo sapiens	1	PPP1R10	ENSG00000204569	6	30600413	30618612	-
Homo sapiens	1	MRPS18B	ENSG00000204568	6	30617840	30626395	+
Homo sapiens	1	ATAT1	ENSG00000137343	6	30626842	30646823	+
Homo sapiens	1	C6orf136	ENSG00000204564	6	30647039	30653210	+
Homo sapiens	1	DHX16	ENSG00000204560	6	30653119	30673006	-
Homo sapiens	1	PPP1R18	ENSG00000146112	6	30676389	30687895	-
Homo sapiens	1	NRM	ENSG00000137404	6	30688047	30691420	-
Homo sapiens	1	MDC1	ENSG00000137337	6	30699807	30717447	-
Homo sapiens	1	TUBB	ENSG00000196230	6	30717435	30725538	+
Homo sapiens	1	FLOT1	ENSG00000137312	6	30727709	30742732	-
Homo sapiens	1	IER3	ENSG00000137331	6	30743199	30744548	-
Homo sapiens	1	DDR1	ENSG00000204580	6	30876421	30900156	+
Homo sapiens	1	GTF2H4	ENSG00000213780	6	30908207	30914106	+
Homo sapiens	1	VARS	ENSG00000137411	6	30914205	30926459	+
Homo sapiens	1	CCHCR1	ENSG00000204536	6	31142439	31158238	-
Homo sapiens	1	TCF19	ENSG00000137310	6	31158547	31167159	+
Homo sapiens	1	POU5F1	ENSG00000204531	6	31164337	31180731	-
Homo sapiens	1	HLA-C	ENSG00000204525	6	31268749	31272130	-
Homo sapiens	1	HLA-B	ENSG00000234745	6	31353872	31357188	-
Homo sapiens	1	DDX39B	ENSG00000198563	6	31530219	31542448	-
Homo sapiens	1	ATP6V1G2	ENSG00000213760	6	31544444	31548427	-
Homo sapiens	1	NFKBIL1	ENSG00000204498	6	31546870	31558829	+
Homo sapiens	1	LTA	ENSG00000226979	6	31572054	31574324	+
Homo sapiens	1	TNF	ENSG00000232810	6	31575565	31578336	+
Homo sapiens	1	LTB	ENSG00000227507	6	31580525	31582522	-
Homo sapiens	1	LST1	ENSG00000204482	6	31586124	31588909	+
Homo sapiens	1	AIF1	ENSG00000204472	6	31615217	31617021	+
Homo sapiens	1	PRRC2A	ENSG00000204469	6	31620715	31637771	+
Homo sapiens	1	BAG6	ENSG00000204463	6	31639028	31652705	-
Homo sapiens	1	APOM	ENSG00000204444	6	31652416	31658210	+
Homo sapiens	1	GPANK1	ENSG00000204438	6	31661228	31666283	-
Homo sapiens	1	CSNK2B	ENSG00000204435	6	31665227	31670343	+
Homo sapiens	1	ABHD16A	ENSG00000204427	6	31686955	31703356	-
Homo sapiens	1	LY6G6F	ENSG00000204424	6	31706866	31710679	+
Homo sapiens	1	MPIG6B	ENSG00000204420	6	31718594	31726714	+
Homo sapiens	1	LY6G6C	ENSG00000204421	6	31718648	31721746	-
Homo sapiens	1	DDAH2	ENSG00000213722	6	31727038	31730617	-
Homo sapiens	1	CLIC1	ENSG00000213719	6	31730581	31739763	-
Homo sapiens	1	SAPCD1	ENSG00000228727	6	31762996	31764851	+
Homo sapiens	1	VWA7	ENSG00000204396	6	31765590	31777328	-
Homo sapiens	1	LSM2	ENSG00000204392	6	31797396	31806966	-
Homo sapiens	1	NEU1	ENSG00000204386	6	31857659	31862905	-
Homo sapiens	1	SLC44A4	ENSG00000204385	6	31863192	31879046	-
Homo sapiens	1	EHMT2	ENSG00000204371	6	31879759	31897687	-
Homo sapiens	1	C2	ENSG00000166278	6	31897785	31945672	+
Homo sapiens	1	ZBTB12	ENSG00000204366	6	31899613	31902086	-
Homo sapiens	1	CFB	ENSG00000243649	6	31945650	31952084	+
Homo sapiens	1	NELFE	ENSG00000204356	6	31952087	31959038	-
Homo sapiens	1	SKIV2L	ENSG00000204351	6	31959117	31969751	+
Homo sapiens	1	DXO	ENSG00000204348	6	31969810	31972290	-
Homo sapiens	1	STK19	ENSG00000204344	6	31971091	31982821	+
Homo sapiens	1	C4A	ENSG00000244731	6	31982057	32002681	+
Homo sapiens	1	C4A	ENSG00000244731	6	31982057	32002681	+
Homo sapiens	1	C4B	ENSG00000224389	6	32014795	32035418	+
Homo sapiens	1	CYP21A2	ENSG00000231852	6	32038327	32041644	+
Homo sapiens	1	TNXB	ENSG00000168477	6	32041153	32115334	-
Homo sapiens	1	ATF6B	ENSG00000213676	6	32115264	32128253	-
Homo sapiens	1	ATF6B	ENSG00000213676	6	32115264	32128253	-
Homo sapiens	1	FKBPL	ENSG00000204315	6	32128707	32130288	-
Homo sapiens	1	PRRT1	ENSG00000204314	6	32148359	32153083	-
Homo sapiens	1	PPT2	ENSG00000221988	6	32153441	32163678	+
Homo sapiens	1	EGFL8	ENSG00000241404	6	32164595	32168281	+
Homo sapiens	1	AGPAT1	ENSG00000204310	6	32168212	32178096	-
Homo sapiens	1	RNF5	ENSG00000204308	6	32178405	32180793	+
Homo sapiens	1	PBX2	ENSG00000204304	6	32184733	32190202	-
Homo sapiens	1	GPSM3	ENSG00000213654	6	32190766	32195523	-
Homo sapiens	1	NOTCH4	ENSG00000204301	6	32194843	32224067	-
Homo sapiens	1	NOTCH4	ENSG00000204301	6	32194843	32224067	-
Homo sapiens	1	HLA-DRA	ENSG00000204287	6	32439878	32445046	+
Homo sapiens	1	HLA-DRB5	ENSG00000198502	6	32517353	32530287	-
Homo sapiens	1	HLA-DRB1	ENSG00000196126	6	32578769	32589848	-
Homo sapiens	1	HLA-DQA1	ENSG00000196735	6	32628179	32647062	+
Homo sapiens	1	HLA-DQB1	ENSG00000179344	6	32659467	32668383	-
Homo sapiens	1	HLA-DQA2	ENSG00000237541	6	32741391	32747198	+
Homo sapiens	1	HLA-DQB2	ENSG00000232629	6	32756098	32763532	-
Homo sapiens	1	TAP2	ENSG00000204267	6	32821833	32838739	-
Homo sapiens	1	PSMB8	ENSG00000204264	6	32840717	32844679	-
Homo sapiens	1	PSMB9	ENSG00000240065	6	32844136	32859851	+
Homo sapiens	1	TAP1	ENSG00000168394	6	32845209	32853816	-
Homo sapiens	1	BRD2	ENSG00000204256	6	32968594	32981505	+
Homo sapiens	1	HLA-DPA1	ENSG00000231389	6	33064569	33080775	-
Homo sapiens	1	HLA-DPB1	ENSG00000223865	6	33075990	33089696	+
Homo sapiens	1	COL11A2	ENSG00000204248	6	33162681	33192499	-
Homo sapiens	1	RXRB	ENSG00000204231	6	33193588	33200665	-
Homo sapiens	1	SLC39A7	ENSG00000112473	6	33200445	33204439	+
Homo sapiens	1	HSD17B8	ENSG00000204228	6	33204655	33206831	+
Homo sapiens	1	RING1	ENSG00000204227	6	33208500	33212722	+
Homo sapiens	1	VPS52	ENSG00000223501	6	33250272	33272047	-
Homo sapiens	1	RPS18	ENSG00000231500	6	33272075	33276511	+
Homo sapiens	1	B3GALT4	ENSG00000235863	6	33277123	33284832	+
Homo sapiens	1	WDR46	ENSG00000227057	6	33279108	33289247	-
Homo sapiens	1	PFDN6	ENSG00000204220	6	33289302	33298401	+
Homo sapiens	1	RGL2	ENSG00000237441	6	33291654	33298942	-
Homo sapiens	1	TAPBP	ENSG00000231925	6	33299694	33314254	-
Homo sapiens	1	ZBTB22	ENSG00000236104	6	33314406	33317942	-
Homo sapiens	1	DAXX	ENSG00000204209	6	33318558	33323016	-
Homo sapiens	1	KIFC1	ENSG00000237649	6	33391823	33409896	+
Gallus gallus	1	PPP1R10	ENSGALG00000049360	16	2172921	2270522	-
Gallus gallus	1	BLB1	ENSGALG00000000141	16	2565094	2566926	-
Gallus gallus	1	BF1	ENSGALG00000033932	16	2565405	2595262	+
Gallus gallus	1	TAPBP	ENSGALG00000008022	16	2567828	2571359	-
Gallus gallus	1	BLB2	ENSGALG00000030940	16	2572332	2573868	+
Gallus gallus	1	BRD2	ENSGALG00000000156	16	2574359	2580734	-
Gallus gallus	1	DMA	ENSGALG00000000158	16	2584405	2586614	+
Gallus gallus	1	DMB1	ENSGALG00000000162	16	2586004	2588894	+
Gallus gallus	1	DMB2	ENSGALG00000038393	16	2589290	2592336	+
Gallus gallus	1	TAP2	ENSGALG00000029381	16	2592345	2605843	+
Gallus gallus	1	BF2	ENSGALG00000041380	16	2606528	2609057	-
Gallus gallus	1	C4	ENSGALG00000032231	16	2609635	2624278	+
Gallus gallus	1	C4A	ENSGALG00000032231	16	2609635	2624278	+
Gallus gallus	1	CYP21A2	ENSGALG00000039742	16	2626854	2630699	+
Gallus gallus	1	LTB	ENSGALG00000032348	16	2660430	2661524	+
Gallus gallus	1	CD1B	ENSGALG00000043052	16	2662153	2664893	-
Gallus gallus	1	CD1C	ENSGALG00000030270	16	2665728	2668557	-
Gallus gallus	1	FLOT1	ENSGALG00000040703	16	2727011	2754145	+
Gallus gallus	1	TUBB	ENSGALG00000041471	16	2738933	2745467	-
Gallus gallus	1	PFDN6	ENSGALG00000048705	16	2763003	2769392	+
Gallus gallus	1	SLC39A7	ENSGALG00000047574	16	2788934	2795938	-
Gallus gallus	1	GABBR1	ENSGALG00000048814	16	2798256	2810821	+
Gallus gallus	NA	ABCF1	NA	NA	NA	NA	NA
Gallus gallus	NA	ABHD16A	NA	NA	NA	NA	NA
Gallus gallus	NA	AIF1	NA	NA	NA	NA	NA
Gallus gallus	NA	APOM	NA	NA	NA	NA	NA
Gallus gallus	NA	ATAT1	NA	NA	NA	NA	NA
Gallus gallus	NA	ATF6B	NA	NA	NA	NA	NA
Gallus gallus	NA	ATF6B	NA	NA	NA	NA	NA
Gallus gallus	NA	ATP6V1G2	NA	NA	NA	NA	NA
Gallus gallus	NA	B3GALT4	NA	NA	NA	NA	NA
Gallus gallus	NA	BAG6	NA	NA	NA	NA	NA
Gallus gallus	NA	C2	NA	NA	NA	NA	NA
Gallus gallus	NA	C6orf136	NA	NA	NA	NA	NA
Gallus gallus	NA	CCHCR1	NA	NA	NA	NA	NA
Gallus gallus	NA	CLIC1	NA	NA	NA	NA	NA
Gallus gallus	NA	COL11A2	NA	NA	NA	NA	NA
Gallus gallus	NA	CSNK2B	NA	NA	NA	NA	NA
Gallus gallus	NA	DAXX	NA	NA	NA	NA	NA
Gallus gallus	NA	DDAH2	NA	NA	NA	NA	NA
Gallus gallus	NA	DDR1	NA	NA	NA	NA	NA
Gallus gallus	NA	DDX39B	NA	NA	NA	NA	NA
Gallus gallus	NA	DHX16	NA	NA	NA	NA	NA
Gallus gallus	NA	DXO	NA	NA	NA	NA	NA
Gallus gallus	NA	EGFL8	NA	NA	NA	NA	NA
Gallus gallus	NA	EHMT2	NA	NA	NA	NA	NA
Gallus gallus	NA	FKBPL	NA	NA	NA	NA	NA
Gallus gallus	NA	GNL1	NA	NA	NA	NA	NA
Gallus gallus	NA	GPANK1	NA	NA	NA	NA	NA
Gallus gallus	NA	GPSM3	NA	NA	NA	NA	NA
Gallus gallus	NA	GTF2H4	NA	NA	NA	NA	NA
Gallus gallus	NA	HSD17B8	NA	NA	NA	NA	NA
Gallus gallus	NA	IER3	NA	NA	NA	NA	NA
Gallus gallus	NA	KIFC1	NA	NA	NA	NA	NA
Gallus gallus	NA	LSM2	NA	NA	NA	NA	NA
Gallus gallus	NA	LST1	NA	NA	NA	NA	NA
Gallus gallus	NA	LTA	NA	NA	NA	NA	NA
Gallus gallus	NA	LY6G6C	NA	NA	NA	NA	NA
Gallus gallus	NA	LY6G6F	NA	NA	NA	NA	NA
Gallus gallus	NA	MDC1	NA	NA	NA	NA	NA
Gallus gallus	NA	MOG	NA	NA	NA	NA	NA
Gallus gallus	NA	MPIG6B	NA	NA	NA	NA	NA
Gallus gallus	NA	MRPS18B	NA	NA	NA	NA	NA
Gallus gallus	NA	NEU1	NA	NA	NA	NA	NA
Gallus gallus	NA	NFKBIL1	NA	NA	NA	NA	NA
Gallus gallus	NA	NOTCH4	NA	NA	NA	NA	NA
Gallus gallus	NA	NRM	NA	NA	NA	NA	NA
Gallus gallus	NA	PBX2	NA	NA	NA	NA	NA
Gallus gallus	NA	POU5F1	NA	NA	NA	NA	NA
Gallus gallus	NA	PPP1R11	NA	NA	NA	NA	NA
Gallus gallus	NA	PPP1R18	NA	NA	NA	NA	NA
Gallus gallus	NA	PPT2	NA	NA	NA	NA	NA
Gallus gallus	NA	PRRC2A	NA	NA	NA	NA	NA
Gallus gallus	NA	PRRT1	NA	NA	NA	NA	NA
Gallus gallus	NA	PSMB8	NA	NA	NA	NA	NA
Gallus gallus	NA	PSMB9	NA	NA	NA	NA	NA
Gallus gallus	NA	RGL2	NA	NA	NA	NA	NA
Gallus gallus	NA	RING1	NA	NA	NA	NA	NA
Gallus gallus	NA	RNF39	NA	NA	NA	NA	NA
Gallus gallus	NA	RNF5	NA	NA	NA	NA	NA
Gallus gallus	NA	RPP21	NA	NA	NA	NA	NA
Gallus gallus	NA	RPS18	NA	NA	NA	NA	NA
Gallus gallus	NA	RXRB	NA	NA	NA	NA	NA
Gallus gallus	NA	SAPCD1	NA	NA	NA	NA	NA
Gallus gallus	NA	SLC44A4	NA	NA	NA	NA	NA
Gallus gallus	NA	STK19	NA	NA	NA	NA	NA
Gallus gallus	NA	TAP1	NA	NA	NA	NA	NA
Gallus gallus	NA	TCF19	NA	NA	NA	NA	NA
Gallus gallus	NA	TNF	NA	NA	NA	NA	NA
Gallus gallus	NA	TNXB	NA	NA	NA	NA	NA
Gallus gallus	NA	VPS52	NA	NA	NA	NA	NA
Gallus gallus	NA	VWA7	NA	NA	NA	NA	NA
Gallus gallus	NA	WDR46	NA	NA	NA	NA	NA
Gallus gallus	NA	ZBTB12	NA	NA	NA	NA	NA
Gallus gallus	NA	ZBTB22	NA	NA	NA	NA	NA
Gallus gallus	NA	ZNRD1	NA	NA	NA	NA	NA
Taeniopygia guttata	1	DMB1	ENSTGUG00000020023	RRCB01000042.1	6115	31545	+
Taeniopygia guttata	1	DMB2	ENSTGUG00000020023	RRCB01000042.1	6115	31545	+
Taeniopygia guttata	1	LSM2	ENSTGUG00000028982	RRCB01000042.1	247690	257139	+
Taeniopygia guttata	1	GABBR1	ENSTGUG00000024008	RRCB01000042.1	334901	405007	-
Taeniopygia guttata	1	ZBTB12	ENSTGUG00000029039	RRCB01000042.1	397127	398278	+
Taeniopygia guttata	1	EHMT2	ENSTGUG00000019425	RRCB01000042.1	402113	424577	+
Taeniopygia guttata	1	PPT2	ENSTGUG00000023270	RRCB01000042.1	424763	430529	-
Taeniopygia guttata	1	PRRT1	ENSTGUG00000020756	RRCB01000042.1	432415	435353	+
Taeniopygia guttata	1	PPP1R11	ENSTGUG00000020677	RRCB01000042.1	472041	473868	+
Taeniopygia guttata	1	GNL1	ENSTGUG00000027222	RRCB01000042.1	480220	486061	-
Taeniopygia guttata	1	ABCF1	ENSTGUG00000029199	RRCB01000042.1	495278	508224	+
Taeniopygia guttata	1	PPP1R10	ENSTGUG00000029079	RRCB01000042.1	510100	531148	-
Taeniopygia guttata	1	MRPS18B	ENSTGUG00000021766	RRCB01000042.1	532169	536582	+
Taeniopygia guttata	1	ATAT1	ENSTGUG00000024641	RRCB01000042.1	535212	541673	+
Taeniopygia guttata	1	C6orf136	ENSTGUG00000028369	RRCB01000042.1	543989	546352	+
Taeniopygia guttata	1	DHX16	ENSTGUG00000020211	RRCB01000042.1	574145	593254	+
Taeniopygia guttata	1	C6orf136	ENSTGUG00000026208	RRCB01000042.1	593285	596182	-
Taeniopygia guttata	1	ATAT1	ENSTGUG00000020043	RRCB01000042.1	598312	603864	-
Taeniopygia guttata	1	MRPS18B	ENSTGUG00000022946	RRCB01000042.1	604387	607363	-
Taeniopygia guttata	1	PPP1R10	ENSTGUG00000015948	RRCB01000042.1	611093	630268	+
Taeniopygia guttata	1	ABCF1	ENSTGUG00000027737	RRCB01000042.1	632138	644035	-
Taeniopygia guttata	1	GNL1	ENSTGUG00000019399	RRCB01000042.1	653149	661855	+
Taeniopygia guttata	1	AGPAT1	ENSTGUG00000022779	RRCB01000042.1	690658	699708	-
Taeniopygia guttata	1	PRRT1	ENSTGUG00000020517	RRCB01000042.1	705695	706707	-
Taeniopygia guttata	1	PPT2	ENSTGUG00000019545	RRCB01000042.1	709773	715653	+
Taeniopygia guttata	1	EHMT2	ENSTGUG00000026046	RRCB01000042.1	717051	731213	-
Taeniopygia guttata	1	VARS	ENSTGUG00000021709	RRCB01000042.1	731385	751654	+
Taeniopygia guttata	1	CFB	ENSTGUG00000024325	RRCB01000042.1	763509	783866	+
Taeniopygia guttata	1	NELFE	ENSTGUG00000027407	RRCB01000042.1	785022	794546	-
Taeniopygia guttata	1	SKIV2L	ENSTGUG00000019877	RRCB01000042.1	802710	809229	+
Taeniopygia guttata	1	STK19	ENSTGUG00000025373	RRCB01000042.1	823110	837739	+
Taeniopygia guttata	2	TNXB	ENSTGUG00000021920	RRCB01000090.1	2557330	2581914	-
Taeniopygia guttata	2	BLB1	ENSTGUG00000019883	RRCB01000090.1	2601359	2604803	+
Taeniopygia guttata	2	BLB2	ENSTGUG00000019883	RRCB01000090.1	2601359	2604803	+
Taeniopygia guttata	2	TAP2	ENSTGUG00000020195	RRCB01000090.1	2665347	2745069	-
Taeniopygia guttata	2	TAP1	ENSTGUG00000015337	RRCB01000090.1	2677018	2687645	+
Taeniopygia guttata	2	TNXB	ENSTGUG00000023077	RRCB01000090.1	2693964	2725702	+
Taeniopygia guttata	3	BRD2	ENSTGUG00000024395	RRCB01000076.1	5274	30505	-
Taeniopygia guttata	3	BRD2	ENSTGUG00000027443	RRCB01000076.1	41876	45531	-
Taeniopygia guttata	4	BLB1	ENSTGUG00000025571	RRCB01000104.1	56240	59658	+
Taeniopygia guttata	4	BLB2	ENSTGUG00000025571	RRCB01000104.1	56240	59658	+
Taeniopygia guttata	5	BLB1	ENSTGUG00000019166	RRCB01000124.1	105163	376250	+
Taeniopygia guttata	5	BLB2	ENSTGUG00000019166	RRCB01000124.1	105163	376250	+
Taeniopygia guttata	5	BLB1	ENSTGUG00000027041	RRCB01000124.1	112346	116694	+
Taeniopygia guttata	5	BLB2	ENSTGUG00000027041	RRCB01000124.1	112346	116694	+
Taeniopygia guttata	5	BLB1	ENSTGUG00000029470	RRCB01000124.1	125297	192125	-
Taeniopygia guttata	5	BLB2	ENSTGUG00000029470	RRCB01000124.1	125297	192125	-
Taeniopygia guttata	5	BLB1	ENSTGUG00000027795	RRCB01000124.1	139724	145301	-
Taeniopygia guttata	5	BLB2	ENSTGUG00000027795	RRCB01000124.1	139724	145301	-
Taeniopygia guttata	5	BLB1	ENSTGUG00000023468	RRCB01000124.1	141396	166010	-
Taeniopygia guttata	5	BLB2	ENSTGUG00000023468	RRCB01000124.1	141396	166010	-
Taeniopygia guttata	5	BLB1	ENSTGUG00000014649	RRCB01000124.1	370819	372018	+
Taeniopygia guttata	5	BLB2	ENSTGUG00000014649	RRCB01000124.1	370819	372018	+
Taeniopygia guttata	5	BLB1	ENSTGUG00000028050	RRCB01000124.1	387697	390498	-
Taeniopygia guttata	5	BLB2	ENSTGUG00000028050	RRCB01000124.1	387697	390498	-
Taeniopygia guttata	5	SLC39A7	ENSTGUG00000023669	RRCB01000124.1	426200	450154	-
Taeniopygia guttata	5	RXRB	ENSTGUG00000020363	RRCB01000124.1	468666	489661	+
Taeniopygia guttata	5	RING1	ENSTGUG00000020800	RRCB01000124.1	495329	515275	+
Taeniopygia guttata	5	VPS52	ENSTGUG00000020633	RRCB01000124.1	516680	598039	-
Taeniopygia guttata	5	WDR46	ENSTGUG00000024100	RRCB01000124.1	620784	672953	+
Taeniopygia guttata	5	B3GALT4	ENSTGUG00000023102	RRCB01000124.1	684332	686620	-
Taeniopygia guttata	5	PFDN6	ENSTGUG00000026647	RRCB01000124.1	686890	704779	+
Taeniopygia guttata	6	BLB1	ENSTGUG00000029562	RRCB01000109.1	112074	115076	-
Taeniopygia guttata	6	BLB2	ENSTGUG00000029562	RRCB01000109.1	112074	115076	-
Taeniopygia guttata	6	BF1	ENSTGUG00000028417	RRCB01000109.1	254090	279387	+
Taeniopygia guttata	6	BF2	ENSTGUG00000028417	RRCB01000109.1	254090	279387	+
Taeniopygia guttata	6	FLOT1	ENSTGUG00000022700	RRCB01000109.1	261091	271268	+
Taeniopygia guttata	6	TUBB	ENSTGUG00000029087	RRCB01000109.1	272155	283103	-
Taeniopygia guttata	6	MDC1	ENSTGUG00000018769	RRCB01000109.1	283343	293388	+
Taeniopygia guttata	6	KIFC1	ENSTGUG00000027590	RRCB01000109.1	328953	343815	+
Taeniopygia guttata	6	ZBTB22	ENSTGUG00000024995	RRCB01000109.1	356841	373658	+
Taeniopygia guttata	6	BF1	ENSTGUG00000026427	RRCB01000109.1	699083	731548	-
Taeniopygia guttata	6	BF2	ENSTGUG00000026427	RRCB01000109.1	699083	731548	-
Taeniopygia guttata	6	BLB1	ENSTGUG00000016844	RRCB01000109.1	919888	922194	+
Taeniopygia guttata	6	BLB2	ENSTGUG00000016844	RRCB01000109.1	919888	922194	+
Taeniopygia guttata	6	BF1	ENSTGUG00000017273	RRCB01000109.1	1545781	1566436	+
Taeniopygia guttata	6	BF2	ENSTGUG00000017273	RRCB01000109.1	1545781	1566436	+
Taeniopygia guttata	NA	ABHD16A	NA	NA	NA	NA	NA
Taeniopygia guttata	NA	AIF1	NA	NA	NA	NA	NA
Taeniopygia guttata	NA	APOM	NA	NA	NA	NA	NA
Taeniopygia guttata	NA	ATF6B	NA	NA	NA	NA	NA
Taeniopygia guttata	NA	ATF6B	NA	NA	NA	NA	NA
Taeniopygia guttata	NA	ATP6V1G2	NA	NA	NA	NA	NA
Taeniopygia guttata	NA	BAG6	NA	NA	NA	NA	NA
Taeniopygia guttata	NA	C2	NA	NA	NA	NA	NA
Taeniopygia guttata	NA	C4	NA	NA	NA	NA	NA
Taeniopygia guttata	NA	CCHCR1	NA	NA	NA	NA	NA
Taeniopygia guttata	NA	CLIC1	NA	NA	NA	NA	NA
Taeniopygia guttata	NA	COL11A2	NA	NA	NA	NA	NA
Taeniopygia guttata	NA	CSNK2B	NA	NA	NA	NA	NA
Taeniopygia guttata	NA	CYP21A2	NA	NA	NA	NA	NA
Taeniopygia guttata	NA	DAXX	NA	NA	NA	NA	NA
Taeniopygia guttata	NA	DDAH2	NA	NA	NA	NA	NA
Taeniopygia guttata	NA	DDR1	NA	NA	NA	NA	NA
Taeniopygia guttata	NA	DDX39B	NA	NA	NA	NA	NA
Taeniopygia guttata	NA	DMA	NA	NA	NA	NA	NA
Taeniopygia guttata	NA	DXO	NA	NA	NA	NA	NA
Taeniopygia guttata	NA	EGFL8	NA	NA	NA	NA	NA
Taeniopygia guttata	NA	FKBPL	NA	NA	NA	NA	NA
Taeniopygia guttata	NA	GPANK1	NA	NA	NA	NA	NA
Taeniopygia guttata	NA	GPSM3	NA	NA	NA	NA	NA
Taeniopygia guttata	NA	GTF2H4	NA	NA	NA	NA	NA
Taeniopygia guttata	NA	HSD17B8	NA	NA	NA	NA	NA
Taeniopygia guttata	NA	IER3	NA	NA	NA	NA	NA
Taeniopygia guttata	NA	LST1	NA	NA	NA	NA	NA
Taeniopygia guttata	NA	LTA	NA	NA	NA	NA	NA
Taeniopygia guttata	NA	LTB	NA	NA	NA	NA	NA
Taeniopygia guttata	NA	LY6G6C	NA	NA	NA	NA	NA
Taeniopygia guttata	NA	LY6G6F	NA	NA	NA	NA	NA
Taeniopygia guttata	NA	MOG	NA	NA	NA	NA	NA
Taeniopygia guttata	NA	MPIG6B	NA	NA	NA	NA	NA
Taeniopygia guttata	NA	NEU1	NA	NA	NA	NA	NA
Taeniopygia guttata	NA	NFKBIL1	NA	NA	NA	NA	NA
Taeniopygia guttata	NA	NOTCH4	NA	NA	NA	NA	NA
Taeniopygia guttata	NA	NRM	NA	NA	NA	NA	NA
Taeniopygia guttata	NA	PBX2	NA	NA	NA	NA	NA
Taeniopygia guttata	NA	POU5F1	NA	NA	NA	NA	NA
Taeniopygia guttata	NA	PPP1R18	NA	NA	NA	NA	NA
Taeniopygia guttata	NA	PRRC2A	NA	NA	NA	NA	NA
Taeniopygia guttata	NA	PSMB8	NA	NA	NA	NA	NA
Taeniopygia guttata	NA	PSMB9	NA	NA	NA	NA	NA
Taeniopygia guttata	NA	RGL2	NA	NA	NA	NA	NA
Taeniopygia guttata	NA	RNF39	NA	NA	NA	NA	NA
Taeniopygia guttata	NA	RNF5	NA	NA	NA	NA	NA
Taeniopygia guttata	NA	RPP21	NA	NA	NA	NA	NA
Taeniopygia guttata	NA	RPS18	NA	NA	NA	NA	NA
Taeniopygia guttata	NA	SAPCD1	NA	NA	NA	NA	NA
Taeniopygia guttata	NA	SLC44A4	NA	NA	NA	NA	NA
Taeniopygia guttata	NA	TAPBP	NA	NA	NA	NA	NA
Taeniopygia guttata	NA	TCF19	NA	NA	NA	NA	NA
Taeniopygia guttata	NA	TNF	NA	NA	NA	NA	NA
Taeniopygia guttata	NA	VWA7	NA	NA	NA	NA	NA
Taeniopygia guttata	NA	ZNRD1	NA	NA	NA	NA	NA

## Sheet: SuppTab10
Supplementary Table 10. Results of tblastx searches of C4B (human Ensembl ID ENST00000435363.7) against the genomes of Anolis carolinensis and Anolis sagrei. Only confident hits with an e-value lesser than or equal to 1e-5 are shown. Similar searches were conducted for the genes LTA (human Ensembl ID ENST00000418386.3) and LTB (human Ensembl ID ENST00000429299.3) but no results were obtained.
Genome Subject	Gene Query	Match Sequence ID	Percent Identity	Alignment Length	No. Mismatches	No. Gap Opens	Query Start	Query End	Subject Start	Subject End	E-value	Bit Score
Anolis carolinensis	ENST00000435363.7_C4B	NC_014777.1	59.615	52	21	0	2494	2649	198379505	198379350	4.77e-104	84.5
Anolis carolinensis	ENST00000435363.7_C4B	NC_014777.1	52.459	61	29	0	3025	3207	198374112	198373930	4.77e-104	82.2
Anolis carolinensis	ENST00000435363.7_C4B	NC_014777.1	51.064	47	23	0	5146	5286	198340453	198340313	4.77e-104	70.7
Anolis carolinensis	ENST00000435363.7_C4B	NC_014777.1	57.692	52	22	0	3283	3438	198372165	198372010	4.77e-104	69.8
Anolis carolinensis	ENST00000435363.7_C4B	NC_014777.1	52.941	51	24	0	1096	1248	198405575	198405423	4.77e-104	65.2
Anolis carolinensis	ENST00000435363.7_C4B	NC_014777.1	59.375	32	13	0	4738	4833	198351790	198351695	4.77e-104	58.8
Anolis carolinensis	ENST00000435363.7_C4B	NC_014777.1	45.455	55	30	0	1576	1740	198399922	198399758	4.77e-104	58.3
Anolis carolinensis	ENST00000435363.7_C4B	NC_014777.1	52.381	42	20	0	4612	4737	198355430	198355305	4.77e-104	58.3
Anolis carolinensis	ENST00000435363.7_C4B	NC_014777.1	54.054	37	17	0	856	966	198407555	198407445	4.77e-104	55.1
Anolis carolinensis	ENST00000435363.7_C4B	NC_014777.1	63.636	33	12	0	5044	5142	198342873	198342775	4.77e-104	53.3
Anolis carolinensis	ENST00000435363.7_C4B	NC_014777.1	51.163	43	21	0	1918	2046	198393679	198393551	4.77e-104	50.6
Anolis carolinensis	ENST00000435363.7_C4B	NC_014777.1	51.351	37	18	0	406	516	198414136	198414026	4.77e-104	49.2
Anolis carolinensis	ENST00000435363.7_C4B	NC_014777.1	52.941	34	16	0	3958	4059	198363984	198363883	4.77e-104	46
Anolis carolinensis	ENST00000435363.7_C4B	NC_014777.1	59.259	27	11	0	679	759	198410887	198410807	4.77e-104	45.1
Anolis carolinensis	ENST00000435363.7_C4B	NC_014777.1	50	32	16	0	4180	4275	198361605	198361510	4.77e-104	44.6
Anolis carolinensis	ENST00000435363.7_C4B	NC_014777.1	38.235	34	21	0	2122	2223	198388722	198388621	4.77e-104	39.1
Anolis carolinensis	ENST00000435363.7_C4B	NC_014777.1	66.667	18	6	0	2371	2424	198386974	198386921	4.77e-104	38.6
Anolis carolinensis	ENST00000435363.7_C4B	NC_014777.1	57.692	26	11	0	3205	3282	198372530	198372453	4.77e-104	38.2
Anolis carolinensis	ENST00000435363.7_C4B	NC_014777.1	48.148	27	14	0	4558	4638	198356456	198356376	4.77e-104	37.7
Anolis carolinensis	ENST00000435363.7_C4B	NC_014777.1	48.077	52	27	0	2503	2658	77480615	77480770	9.31e-23	64.3
Anolis carolinensis	ENST00000435363.7_C4B	NC_014777.1	36.066	61	39	0	3025	3207	77495666	77495848	9.31e-23	59.3
Anolis carolinensis	ENST00000435363.7_C4B	NC_014777.1	46.875	32	17	0	4738	4833	77608059	77608154	9.31e-23	44.6
Anolis carolinensis	ENST00000435363.7_C4B	NC_014777.1	59.259	27	11	0	853	933	77249176	77249256	9.31e-23	44.1
Anolis carolinensis	ENST00000435363.7_C4B	NC_014777.1	60.714	28	11	0	4651	4734	77607440	77607523	9.31e-23	42.8
Anolis carolinensis	ENST00000435363.7_C4B	NC_014777.1	50	30	15	0	3193	3282	77592736	77592825	9.31e-23	41.8
Anolis carolinensis	ENST00000435363.7_C4B	NC_014777.1	40	45	27	0	5152	5286	77698452	77698586	9.31e-23	40.9
Anolis carolinensis	ENST00000435363.7_C4B	NC_014777.1	50	28	14	0	2128	2211	77475184	77475267	9.31e-23	38.6
Anolis carolinensis	ENST00000435363.7_C4B	NC_014777.1	34.783	46	30	0	1090	1227	77362233	77362370	9.31e-23	37.7
Anolis carolinensis	ENST00000435363.7_C4B	NC_014777.1	44	50	28	0	2503	2652	77270232	77270381	4.31e-19	59.7
Anolis carolinensis	ENST00000435363.7_C4B	NC_014777.1	37.705	61	38	0	3025	3207	77385384	77385566	4.31e-19	59.7
Anolis carolinensis	ENST00000435363.7_C4B	NC_014777.1	53.333	30	14	0	3193	3282	77666118	77666207	4.31e-19	43.7
Anolis carolinensis	ENST00000435363.7_C4B	NC_014777.1	46.875	32	17	0	4738	4833	77689795	77689890	4.31e-19	43.2
Anolis carolinensis	ENST00000435363.7_C4B	NC_014777.1	54.839	31	14	0	4642	4734	77688227	77688319	4.31e-19	41.4
Anolis carolinensis	ENST00000435363.7_C4B	NC_014777.1	50	28	14	0	2128	2211	75839892	75839975	4.31e-19	39.6
Anolis carolinensis	ENST00000435363.7_C4B	NC_014777.1	51.852	27	13	0	853	933	75825125	75825205	4.31e-19	37.7
Anolis carolinensis	ENST00000435363.7_C4B	NC_014777.1	34.783	46	30	0	1090	1227	75830035	75830172	4.31e-19	37.7
Anolis carolinensis	ENST00000435363.7_C4B	NC_014777.1	46.154	26	14	0	2428	2505	75845409	75845486	4.31e-19	37.7
Anolis carolinensis	ENST00000435363.7_C4B	NC_014777.1	53.659	41	19	0	2503	2625	75846387	75846509	2.28e-13	57
Anolis carolinensis	ENST00000435363.7_C4B	NC_014777.1	34.426	61	40	0	3025	3207	75855300	75855482	2.28e-13	53.3
Anolis carolinensis	ENST00000435363.7_C4B	NC_014777.1	46.875	32	17	0	4738	4833	75873472	75873567	2.28e-13	44.6
Anolis carolinensis	ENST00000435363.7_C4B	NC_014777.1	60.714	28	11	0	4651	4734	75871013	75871096	2.28e-13	43.2
Anolis carolinensis	ENST00000435363.7_C4B	NC_014777.1	37.778	45	28	0	5152	5286	77614971	77615105	2.28e-13	40
Anolis carolinensis	ENST00000435363.7_C4B	NC_014777.1	53.191	47	22	0	2485	2625	77582155	77582295	2.88e-10	58.3
Anolis carolinensis	ENST00000435363.7_C4B	NC_014777.1	42	50	29	0	3058	3207	77590760	77590909	2.88e-10	53.3
Anolis carolinensis	ENST00000435363.7_C4B	NC_014777.1	55.556	27	12	0	853	933	77565511	77565591	2.88e-10	40
Anolis carolinensis	ENST00000435363.7_C4B	NC_014777.1	50	26	13	0	2428	2505	77581943	77582020	2.88e-10	38.6
Anolis carolinensis	ENST00000435363.7_C4B	NC_014777.1	50.98	51	25	0	3191	3039	198373946	198374098	6.72e-10	54.7
Anolis carolinensis	ENST00000435363.7_C4B	NC_014777.1	39.216	51	31	0	1740	1588	198399758	198399910	6.72e-10	46.9
Anolis carolinensis	ENST00000435363.7_C4B	NC_014777.1	55.882	34	15	0	5141	5040	198342776	198342877	6.72e-10	42.8
Anolis carolinensis	ENST00000435363.7_C4B	NC_014777.1	45.652	46	25	0	3419	3282	198372029	198372166	6.72e-10	40.9
Anolis carolinensis	ENST00000435363.7_C4B	NC_014777.1	70.833	24	7	0	4829	4758	198351699	198351770	6.72e-10	40
Anolis carolinensis	ENST00000435363.7_C4B	NC_014777.1	52.5	40	19	0	2503	2622	77375976	77376095	1.11e-08	55.6
Anolis carolinensis	ENST00000435363.7_C4B	NC_014777.1	46.875	32	17	0	4738	4833	77524025	77524120	1.11e-08	44.6
Anolis carolinensis	ENST00000435363.7_C4B	NC_014777.1	60.714	28	11	0	4651	4734	77407247	77407330	1.11e-08	43.2
Anolis carolinensis	ENST00000435363.7_C4B	NC_014777.1	35.556	45	29	0	5152	5286	77530990	77531124	1.11e-08	39.1
Anolis carolinensis	ENST00000435363.7_C4B	NC_014777.1	46.429	28	15	0	2128	2211	77372969	77373052	1.11e-08	38.2
Anolis carolinensis	ENST00000435363.7_C4B	NC_014777.1	36.232	69	44	0	2446	2652	196405776	196405982	6.23e-07	59.3
Anolis carolinensis	ENST00000435363.7_C4B	NC_014777.1	51.613	31	15	0	3058	3150	196412836	196412928	6.23e-07	42.3
Anolis carolinensis	ENST00000435363.7_C4B	NC_014777.1	32.653	49	33	0	1081	1227	77638672	77638818	6.23e-07	38.6
Anolis carolinensis	ENST00000435363.7_C4B	NC_014777.1	48.148	27	14	0	853	933	77457202	77457282	6.23e-07	37.7
Anolis carolinensis	ENST00000435363.7_C4B	NC_014777.1	33.871	62	41	0	3022	3207	77285106	77285291	5.61e-06	51
Anolis carolinensis	ENST00000435363.7_C4B	NC_014777.1	46.875	32	17	0	4738	4833	77316095	77316190	5.61e-06	44.6
Anolis carolinensis	ENST00000435363.7_C4B	NC_014777.1	46.154	39	21	0	4618	4734	77312854	77312970	5.61e-06	41.8
Anolis carolinensis	ENST00000435363.7_C4B	NC_014777.1	42.308	52	30	0	2503	2658	77654449	77654604	9.95e-06	55.6
Anolis carolinensis	ENST00000435363.7_C4B	NC_014777.1	41.026	39	23	0	3034	3150	81046665	81046781	9.95e-06	41.8
Anolis carolinensis	ENST00000435363.7_C4B	NC_014777.1	50	26	13	0	2428	2505	77654215	77654292	9.95e-06	39.1
Anolis carolinensis	ENST00000435363.7_C4B	NW_003339755.1	38.356	73	45	0	2431	2649	38230	38012	1.36e-20	59.3
Anolis carolinensis	ENST00000435363.7_C4B	NW_003339755.1	55.882	34	15	0	3055	3156	30239	30138	1.36e-20	48.3
Anolis carolinensis	ENST00000435363.7_C4B	NW_003339755.1	29.825	57	40	0	3283	3453	28340	28170	1.36e-20	42.3
Anolis carolinensis	ENST00000435363.7_C4B	NW_003339755.1	46.429	28	15	0	4654	4737	12300	12217	1.36e-20	32.7
Anolis carolinensis	ENST00000435363.7_C4B	NW_003339755.1	81.818	11	2	0	2374	2406	38741	38709	1.36e-20	30.9
Anolis carolinensis	ENST00000435363.7_C4B	NW_003339755.1	39.286	28	17	0	3193	3276	28528	28445	1.36e-20	29.5
Anolis sagrei	ENST00000435363.7_C4B	scaffold_2	61.224	49	19	0	2503	2649	296775165	296775311	3.68e-102	82.6
Anolis sagrei	ENST00000435363.7_C4B	scaffold_2	52.459	61	29	0	3025	3207	296780466	296780648	3.68e-102	81.3
Anolis sagrei	ENST00000435363.7_C4B	scaffold_2	55.319	47	21	0	5146	5286	296814304	296814444	3.68e-102	72.5
Anolis sagrei	ENST00000435363.7_C4B	scaffold_2	58.824	51	21	0	1096	1248	296751723	296751875	3.68e-102	70.3
Anolis sagrei	ENST00000435363.7_C4B	scaffold_2	50	58	29	0	1567	1740	296758475	296758648	3.68e-102	66.1
Anolis sagrei	ENST00000435363.7_C4B	scaffold_2	53.846	52	24	0	3283	3438	296785700	296785855	3.68e-102	62.9
Anolis sagrei	ENST00000435363.7_C4B	scaffold_2	44.898	49	27	0	4726	4872	296806681	296806827	3.68e-102	61.1
Anolis sagrei	ENST00000435363.7_C4B	scaffold_2	50	42	21	0	4612	4737	296802670	296802795	3.68e-102	55.6
Anolis sagrei	ENST00000435363.7_C4B	scaffold_2	54.054	37	17	0	856	966	296749634	296749744	3.68e-102	55.1
Anolis sagrei	ENST00000435363.7_C4B	scaffold_2	54.762	42	19	0	5017	5142	296811762	296811887	3.68e-102	55.1
Anolis sagrei	ENST00000435363.7_C4B	scaffold_2	53.488	43	20	0	1918	2046	296764469	296764597	3.68e-102	52.4
Anolis sagrei	ENST00000435363.7_C4B	scaffold_2	57.143	35	15	0	3958	4062	296793227	296793331	3.68e-102	50.1
Anolis sagrei	ENST00000435363.7_C4B	scaffold_2	45.946	37	20	0	406	516	296742543	296742653	3.68e-102	47.3
Anolis sagrei	ENST00000435363.7_C4B	scaffold_2	59.259	27	11	0	679	759	296747800	296747880	3.68e-102	45.5
Anolis sagrei	ENST00000435363.7_C4B	scaffold_2	50	32	16	0	4180	4275	296796778	296796873	3.68e-102	44.6
Anolis sagrei	ENST00000435363.7_C4B	scaffold_2	32.787	61	41	0	1387	1569	296758170	296758352	3.68e-102	40.5
Anolis sagrei	ENST00000435363.7_C4B	scaffold_2	42.857	35	20	0	760	864	296748213	296748317	3.68e-102	39.1
Anolis sagrei	ENST00000435363.7_C4B	scaffold_2	44.231	52	29	0	2503	2658	145640107	145639952	4.86e-17	58.3
Anolis sagrei	ENST00000435363.7_C4B	scaffold_2	36.066	61	39	0	3025	3207	145633886	145633704	4.86e-17	54.7
Anolis sagrei	ENST00000435363.7_C4B	scaffold_2	60.714	28	11	0	4651	4734	145603196	145603113	4.86e-17	43.7
Anolis sagrei	ENST00000435363.7_C4B	scaffold_2	43.75	32	18	0	4738	4833	145492584	145492489	4.86e-17	43.7
Anolis sagrei	ENST00000435363.7_C4B	scaffold_2	50	30	15	0	3193	3282	145630726	145630637	4.86e-17	41.8
Anolis sagrei	ENST00000435363.7_C4B	scaffold_2	55.556	27	12	0	853	933	149241329	149241249	4.86e-17	40.9
Anolis sagrei	ENST00000435363.7_C4B	scaffold_2	40	45	27	0	5152	5286	145481378	145481244	4.86e-17	40.9
Anolis sagrei	ENST00000435363.7_C4B	scaffold_2	50	26	13	0	2428	2505	145641063	145640986	4.86e-17	38.6
Anolis sagrei	ENST00000435363.7_C4B	scaffold_2	45.833	48	26	0	2503	2646	145865050	145864907	2.96e-15	57.9
Anolis sagrei	ENST00000435363.7_C4B	scaffold_2	34.426	61	40	0	3025	3207	145853638	145853456	2.96e-15	52.4
Anolis sagrei	ENST00000435363.7_C4B	scaffold_2	43.75	32	18	0	4738	4833	145821585	145821490	2.96e-15	45.1
Anolis sagrei	ENST00000435363.7_C4B	scaffold_2	60.714	28	11	0	4651	4734	145822607	145822524	2.96e-15	42.8
Anolis sagrei	ENST00000435363.7_C4B	scaffold_2	37.778	45	28	0	5152	5286	145593073	145592939	2.96e-15	41.4
Anolis sagrei	ENST00000435363.7_C4B	scaffold_2	61.538	26	10	0	3205	3282	145850685	145850608	2.96e-15	40.9
Anolis sagrei	ENST00000435363.7_C4B	scaffold_2	57.692	26	11	0	853	930	145888139	145888062	2.96e-15	40
Anolis sagrei	ENST00000435363.7_C4B	scaffold_2	39.344	61	37	0	3025	3207	145738728	145738910	1.61e-13	60.2
Anolis sagrei	ENST00000435363.7_C4B	scaffold_2	52.5	40	19	0	2503	2622	145729865	145729984	1.61e-13	55.6
Anolis sagrei	ENST00000435363.7_C4B	scaffold_2	35.897	39	25	0	4717	4833	145761582	145761698	1.61e-13	43.7
Anolis sagrei	ENST00000435363.7_C4B	scaffold_2	60.714	28	11	0	4651	4734	145760708	145760791	1.61e-13	43.2
Anolis sagrei	ENST00000435363.7_C4B	scaffold_2	46.429	28	15	0	2128	2211	145725320	145725403	1.61e-13	38.6
Anolis sagrei	ENST00000435363.7_C4B	scaffold_2	56.098	41	18	0	2503	2625	149220013	149219891	2.3e-12	58.3
Anolis sagrei	ENST00000435363.7_C4B	scaffold_2	34.426	61	40	0	3025	3207	149213816	149213634	2.3e-12	52.4
Anolis sagrei	ENST00000435363.7_C4B	scaffold_2	58.065	31	13	0	4642	4734	149189048	149188956	2.3e-12	45.1
Anolis sagrei	ENST00000435363.7_C4B	scaffold_2	46.875	32	17	0	4738	4833	149187529	149187434	2.3e-12	44.1
Anolis sagrei	ENST00000435363.7_C4B	scaffold_2	32.877	73	49	0	2446	2664	299245286	299245068	8.73e-11	54.7
Anolis sagrei	ENST00000435363.7_C4B	scaffold_2	40.909	44	26	0	3151	3282	149210850	149210719	8.73e-11	49.2
Anolis sagrei	ENST00000435363.7_C4B	scaffold_2	35.897	39	25	0	4717	4833	145791661	145791545	8.73e-11	43.7
Anolis sagrei	ENST00000435363.7_C4B	scaffold_2	60.714	28	11	0	4651	4734	145792547	145792464	8.73e-11	43.2
Anolis sagrei	ENST00000435363.7_C4B	scaffold_2	51.613	31	15	0	3058	3150	299238958	299238866	8.73e-11	40.5
Anolis sagrei	ENST00000435363.7_C4B	scaffold_2	49.02	51	26	0	3191	3039	296780632	296780480	2.23e-08	51
Anolis sagrei	ENST00000435363.7_C4B	scaffold_2	55.882	34	15	0	5141	5040	296811886	296811785	2.23e-08	43.2
Anolis sagrei	ENST00000435363.7_C4B	scaffold_2	37.255	51	32	0	1740	1588	296758648	296758496	2.23e-08	42.3
Anolis sagrei	ENST00000435363.7_C4B	scaffold_2	46.341	41	22	0	5252	5130	296814410	296814288	2.23e-08	40.5
Anolis sagrei	ENST00000435363.7_C4B	scaffold_2	70.833	24	7	0	4829	4758	296806784	296806713	2.23e-08	40
Anolis sagrei	ENST00000435363.7_C4B	scaffold_2	33.333	48	32	0	886	743	557619	557476	2.23e-08	38.6
Anolis sagrei	ENST00000435363.7_C4B	scaffold_2	61.538	26	10	0	1202	1125	296751829	296751752	2.23e-08	38.2
Anolis sagrei	ENST00000435363.7_C4B	scaffold_2	40.385	52	31	0	2503	2658	145531188	145531033	5.49e-08	52.4
Anolis sagrei	ENST00000435363.7_C4B	scaffold_2	32.787	61	41	0	3025	3207	145519460	145519278	5.49e-08	48.7
Anolis sagrei	ENST00000435363.7_C4B	scaffold_2	54.839	31	14	0	4642	4734	145494771	145494679	5.49e-08	43.2
Anolis sagrei	ENST00000435363.7_C4B	scaffold_2	57.692	26	11	0	853	930	145657977	145657900	5.49e-08	39.6
Anolis sagrei	ENST00000435363.7_C4B	scaffold_7	38.356	73	45	0	2431	2649	51135339	51135121	2.77e-10	59.7
Anolis sagrei	ENST00000435363.7_C4B	scaffold_7	55.882	34	15	0	3055	3156	51129070	51128969	2.77e-10	48.3
Anolis sagrei	ENST00000435363.7_C4B	scaffold_7	29.825	57	40	0	3283	3453	51126729	51126559	2.77e-10	42.8
Anolis sagrei	ENST00000435363.7_C4B	scaffold_7	44.444	27	15	0	1145	1225	89435257	89435177	2.77e-10	37.3
Anolis sagrei	ENST00000435363.7_C4B	scaffold_12	42.857	49	28	0	2503	2649	27142484	27142338	2.39e-06	50.1
Anolis sagrei	ENST00000435363.7_C4B	scaffold_12	40	40	24	0	1093	1212	27163496	27163377	2.39e-06	40.5
Anolis sagrei	ENST00000435363.7_C4B	scaffold_12	59.091	22	9	0	2371	2436	27146331	27146266	2.39e-06	38.2
Anolis sagrei	ENST00000435363.7_C4B	scaffold_12	70	20	6	0	2434	2493	27142677	27142618	2.39e-06	37.3
Anolis sagrei	ENST00000435363.7_C4B	scaffold_12	34.884	43	28	0	3801	3929	5562544	5562416	2.39e-06	36.3
Anolis sagrei	ENST00000435363.7_C4B	scaffold_1	38.889	54	33	0	3283	3444	239708224	239708385	4.84e-06	50.6
Anolis sagrei	ENST00000435363.7_C4B	scaffold_1	50	36	18	0	3037	3144	239702499	239702606	4.84e-06	44.6
Anolis sagrei	ENST00000435363.7_C4B	scaffold_1	32	50	34	0	445	594	239666120	239666269	4.84e-06	42.3
Anolis sagrei	ENST00000435363.7_C4B	scaffold_1	35.556	45	29	0	4609	4743	239730754	239730888	4.84e-06	39.6

[truncated: 5 more sheets: SuppTab11, SuppTab12, SuppTab13, SuppTab14, SuppTab15]
